# Supplementary material for: Identifying the suite of genes central to swimming in the biocontrol bacterium Pseudomonas protegens Pf-5
Source: Microb Genom. 2024 Mar 28;10(3):001212. doi: 10.1099/mgen.0.001212 (PMC11004494; doi:10.1099/mgen.0.001212)
Supplement: Uncited Supplementary Data Sheet 1. [file mgen-10-01212-s002.xlsx]

## Sheet: Dataset S1
Dataset S1. Fold changes of all Pseudomonas protegens Pf-5 genes from comparing the output (motile) to the control pool. Metadata located in separate tab.
locus_tag	gene_name	product	logFC	q.value	COG_code	COG_category
PFL_0001	dnaA	chromosomal replication initiator protein DnaA	NA	NA	L	Replication, recombination and repair
PFL_0002	dnaN	DNA polymerase III, beta subunit	NA	NA	L	Replication, recombination and repair
PFL_0003	recF	DNA replication and repair protein RecF	-0.203026	0.357227	L	Replication, recombination and repair
PFL_0004	gyrB	DNA gyrase, B subunit	NA	NA	L	Replication, recombination and repair
PFL_0005	PFL_0005	conserved hypothetical protein	0.0476519	0.910072	No COG code
PFL_0006	PFL_0006	conserved hypothetical protein	0.116793	0.580263	No COG code
PFL_0007	PFL_0007	conserved hypothetical protein	-0.418378	0.118191	No COG code
PFL_0008	PFL_0008	DNA-binding response regulator	-0.248765	0.0725124	T	Signal transduction mechanisms
PFL_0009	PFL_0009	conserved hypothetical protein	0.398724	0.00110745	S	Function unknown
PFL_0010	PFL_0010	CHASE domain/sensory box histidine kinase	0.799921	6.38059e-18	T	Signal transduction mechanisms
PFL_0011	PFL_0011	putative acylhomoserine lactone synthase HdtS	-4.79045	7.56143e-30	I	Lipid transport and metabolism
PFL_0012	gmhB	putative D,D-heptose 1,7-bisphosphate phosphatase	NA	NA	E	Amino acid transport and metabolism
PFL_0013	glyS	glycine--tRNA ligase, beta subunit	NA	NA	J	Translation, ribosomal structure and biogenesis
PFL_0014	glyQ	glycine--tRNA ligase, alpha subunit	NA	NA	J	Translation, ribosomal structure and biogenesis
PFL_0015	tag_2	DNA-3-methyladenine glycosylase I	0.0756974	0.723734	L	Replication, recombination and repair
PFL_0016	PFL_0016	putative lipid A biosynthesis lauroyl acyltransferase	-0.408301	0.620667	M	Cell wall/membrane/envelope biogenesis
PFL_0017	PFL_0017	conserved hypothetical protein	1.32196	1.37756e-18	S	Function unknown
PFL_0018	PFL_0018	tetratricopeptide repeat protein	0.354082	0.0576173	S	Function unknown
PFL_0019	trkA	Trk system potassium uptake protein TrkA	-0.188974	0.137715	P	Inorganic ion transport and metabolism
PFL_0020	rsmB	ribosomal RNA small subunit methyltransferase B	-0.275885	0.0890751	J	Translation, ribosomal structure and biogenesis
PFL_0021	fmt	methionyl-tRNA formyltransferase	NA	NA	J	Translation, ribosomal structure and biogenesis
PFL_0022	def_2	peptide deformylase	NA	NA	J	Translation, ribosomal structure and biogenesis
PFL_0023	PFL_0023	conserved hypothetical protein	0.538159	7.14637e-05	S	Function unknown
PFL_0024	dprA	DNA protecting protein DprA	0.258812	0.0373675	L	Replication, recombination and repair
PFL_0025	PFL_0025	Sua5/YciO/YrdC/YwlC family protein	-0.769966	0.285644	J	Translation, ribosomal structure and biogenesis
PFL_0026	qor_2	NADPH:quinone reductase	0.486189	0.000107676	C	Energy production and conversion
PFL_0027	hemF	coproporphyrinogen III oxidase, aerobic	NA	NA	H	Coenzyme transport and metabolism
PFL_0028	aroE	shikimate dehydrogenase	-0.266058	0.343724	E	Amino acid transport and metabolism
PFL_0029	PFL_0029	inorganic anion transporter, SulP family	0.679688	4.63016e-09	P	Inorganic ion transport and metabolism
PFL_0030	PFL_0030	choline ABC transporter, periplasmic choline-binding protein	0.265406	0.0247715	E	Amino acid transport and metabolism
PFL_0031	betC	choline-sulfatase	0.542814	6.66665e-07	P	Inorganic ion transport and metabolism
PFL_0032	PFL_0032	putative choline sulfate-utilization transcription factor	0.285612	0.0316617	K	Transcription
PFL_0033	PFL_0033	conserved hypothetical protein	0.325686	0.0125189	S	Function unknown
PFL_0034	PFL_0034	DOPA 45-dioxygenase family protein	0.732956	0.0108053	Q	Secondary metabolites biosynthesis, transport and catabolism
PFL_0035	PFL_0035	conserved hypothetical protein	0.651204	0.00345913	No COG code
PFL_0036	trpA	tryptophan synthase, alpha subunit	-1.07655	1.56957e-05	E	Amino acid transport and metabolism
PFL_0037	trpB	tryptophan synthase, beta subunit	-1.51452	3.76907e-17	E	Amino acid transport and metabolism
PFL_0038	trpI	HTH-type transcriptional regulator TrpI	0.316699	0.0109683	K	Transcription
PFL_0039	PFL_0039	conserved hypothetical protein	0.112911	0.62214	S	Function unknown
PFL_0040	PFL_0040	conserved hypothetical protein	0.250802	0.461993	S	Function unknown
PFL_0041	PFL_0041	conserved hypothetical protein	0.0581422	0.958351	S	Function unknown
PFL_0042	PFL_0042	luciferase family oxidoreductase, group 1	0.609252	5.23861e-09	C	Energy production and conversion
PFL_0043	osmC	peroxiredoxin OsmC	0.184627	0.571145	O	Posttranslational modification, protein turnover, chaperones
PFL_0044	PFL_0044	conserved hypothetical protein	0.621645	0.0152528	S	Function unknown
PFL_0045	PFL_0045	putative lipoprotein	0.331397	0.0647028	N/A
PFL_0046	PFL_0046	putative lipoprotein	1.49358	1.13889e-30	N/A
PFL_0047	PFL_0047	conserved hypothetical protein	0.629895	2.32327e-08	S	Function unknown
PFL_0048	PFL_0048	HAD hydrolase, family IA, variant 1	0.320697	0.0216592	S	Function unknown
PFL_0049	PFL_0049	conserved hypothetical protein	0.557856	0.00022355	S	Function unknown
PFL_0050	prlC	oligopeptidase A	0.86335	9.25402e-20	E	Amino acid transport and metabolism
PFL_0051	PFL_0051	conserved hypothetical protein	1.69516	2.76394e-09	S	Function unknown
PFL_0052	PFL_0052	dual specificity phosphatase, catalytic domain protein	0.505629	6.37467e-05	T	Signal transduction mechanisms
PFL_0053	PFL_0053	gluconate 2-dehydrogenase subunit 3	0.149766	0.306302	G	Carbohydrate transport and metabolism
PFL_0054	PFL_0054	gluconate 2-dehydrogenase flavoprotein	0.35579	0.000391314	E	Amino acid transport and metabolism
PFL_0055	PFL_0055	gluconate 2-dehydrogenase cytochrome c subunit	0.27469	0.0233902	C	Energy production and conversion
PFL_0057	PFL_0057	radical SAM domain protein	0.146448	0.349651	L	Replication, recombination and repair
PFL_0058	cah	carbonate dehydratase	0.217736	0.107844	P	Inorganic ion transport and metabolism
PFL_0059	PFL_0059	inorganic anion transporter, SulP family	0.475279	5.07536e-05	P	Inorganic ion transport and metabolism
PFL_0060	PFL_0060	conserved hypothetical protein	0.500153	9.22234e-05	N/A
PFL_0061	ctaC	cytochrome c oxidase, subunit II	0.255362	0.0604631	C	Energy production and conversion
PFL_0062	ctaD	cytochrome c oxidase, subunit I	0.300391	0.0333124	C	Energy production and conversion
PFL_0063	ctaG	putative cytochrome c oxidase assembly protein	0.158199	0.439601	O	Posttranslational modification, protein turnover, chaperones
PFL_0064	ctaE	cytochrome c oxidase, subunit III	-0.0712335	0.639747	C	Energy production and conversion
PFL_0065	PFL_0065	conserved hypothetical protein	-0.468312	0.199596	S	Function unknown
PFL_0066	PFL_0066	conserved hypothetical protein	0.392694	0.00395505	S	Function unknown
PFL_0067	PFL_0067	conserved hypothetical protein	0.498567	0.000802913	No COG code
PFL_0068	PFL_0068	putative cytochrome oxidase assembly protein	0.777871	6.25174e-12	O	Posttranslational modification, protein turnover, chaperones
PFL_0069	cyoE_2	protoheme IX farnesyltransferase	0.422158	0.000152287	O	Posttranslational modification, protein turnover, chaperones
PFL_0070	PFL_0070	SCO1/SenC family protein	0.690537	4.26328e-09	S	Function unknown
PFL_0071	metQ2	D-methionine ABC transporter, periplasmic methionine-binding lipoprotein MetQ	-0.0909711	0.58304	P	Inorganic ion transport and metabolism
PFL_0072	metI2	D-methionine ABC transporter, permease protein MetI	-0.541816	0.00128197	P	Inorganic ion transport and metabolism
PFL_0073	metN2	D-methionine ABC transporter, ATP-binding protein MetN	-0.334469	0.0585966	P	Inorganic ion transport and metabolism
PFL_0074	katE	catalase HPII	0.296399	0.00531856	P	Inorganic ion transport and metabolism
PFL_0075	PFL_0075	putative lipoprotein	-1.16448	7.03719e-15	N/A
PFL_0076	znuB	high-affinity zinc ABC transporter, permease protein ZnuB	0.248976	0.229039	P	Inorganic ion transport and metabolism
PFL_0077	znuC	high-affinity zinc ABC transporter, ATP-binding protein ZnuC	0.0044142	1	P	Inorganic ion transport and metabolism
PFL_0078	np20	transcriptional regulator np20	-1.50263	7.25808e-06	K	Transcription
PFL_0079	znuA	high-affinity zinc ABC transporter, periplasmic zinc-binding protein ZnuA	0.203906	0.278945	P	Inorganic ion transport and metabolism
PFL_0080	thrB	homoserine kinase	NA	NA	G	Carbohydrate transport and metabolism
PFL_0081	PFL_0081	conserved hypothetical protein	-0.248558	0.35463	S	Function unknown
PFL_0082	polA	DNA-directed DNA polymerase	-3.46665	1.16234e-54	L	Replication, recombination and repair
PFL_0083	ysxC	ribosome biogenesis GTP-binding protein YsxC	NA	NA	S	Function unknown
PFL_0084	PFL_0084	cytochrome c4	-4.11896	3.19733e-51	C	Energy production and conversion
PFL_0085	dsbA	thiol:disulfide interchange protein DsbA	-3.26733	4.49722e-15	O	Posttranslational modification, protein turnover, chaperones
PFL_0086	PFL_0086	endonuclease/exonuclease/phosphatase family protein	0.288547	0.0459834	S	Function unknown
PFL_0087	PFL_0087	diguanylate cyclase (GGDEF) domain protein	-1.06386	0.0159845	T	Signal transduction mechanisms
PFL_0088	amiD	N-acetylmuramoyl-L-alanine amidase AmiD	0.734581	1.05245e-09	M	Cell wall/membrane/envelope biogenesis
PFL_0089	PFL_0089	cyclic diguanylate phosphodiesterase (EAL) domain protein	0.417379	0.000320998	T	Signal transduction mechanisms
PFL_0090	kinB	alginate biosynthesis sensor protein KinB	0.251774	0.0316617	T	Signal transduction mechanisms
PFL_0091	algB	alginate biosynthesis transcriptional regulatory protein AlgB	0.650156	2.39379e-08	T	Signal transduction mechanisms
PFL_0092	PFL_0092	conserved hypothetical protein	0.0670114	0.895497	N/A
PFL_0093	PFL_0093	conserved hypothetical protein	-0.889158	0.00167415	S	Function unknown
PFL_0094	PFL_0094	inhibitor of vertebrate lysozyme family protein	0.0102936	0.984449	S	Function unknown
PFL_0095	gltP	glutamate/aspartate:proton symporter	-0.533853	2.85033e-05	C	Energy production and conversion
PFL_0096	PFL_0096	transporter gate domain protein	-0.847614	6.46977e-09	S	Function unknown
PFL_0097	PFL_0097	putative lipoprotein	0.5472	3.36983e-05	S	Function unknown
PFL_0098	PFL_0098	mammalian cell entry related domain protein	0.0597496	0.705299	Q	Secondary metabolites biosynthesis, transport and catabolism
PFL_0099	PFL_0099	ABC transporter, ATP-binding protein	0.364192	0.016196	Q	Secondary metabolites biosynthesis, transport and catabolism
PFL_0100	PFL_0100	conserved hypothetical protein	0.0442343	0.788514	Q	Secondary metabolites biosynthesis, transport and catabolism
PFL_0101	PFL_0101	putative membrane protein	0.26001	0.0544654	S	Function unknown
PFL_0102	PFL_0102	peptidase, M16 family	0.674038	1.74665e-10	O	Posttranslational modification, protein turnover, chaperones
PFL_0103	PFL_0103	Na/Pi-cotransporter II-like protein	0.229162	0.0346552	P	Inorganic ion transport and metabolism
PFL_0104	PFL_0104	membrane protein, TerC family	0.00339228	0.996102	P	Inorganic ion transport and metabolism
PFL_0105	citN	citrate transporter	0.166574	0.174688	C	Energy production and conversion
PFL_0106	PFL_0106	conserved hypothetical protein	0.909341	3.57771e-05	S	Function unknown
PFL_0107	PFL_0107	conserved hypothetical protein	0.090877	0.495794	No COG code
PFL_0108	PFL_0108	conserved hypothetical protein	0.0275696	0.938313	S	Function unknown
PFL_0109	PFL_0109	conserved hypothetical protein	-0.374944	0.0604545	S	Function unknown
PFL_0110	PFL_0110	conserved hypothetical protein	-0.393809	0.117702	S	Function unknown
PFL_0111	PFL_0111	conserved hypothetical protein	-0.574507	0.115854	S	Function unknown
PFL_0112	PFL_0112	succinate CoA transferase	-0.192939	0.122443	C	Energy production and conversion
PFL_0113	pntB	NAD(P) transhydrogenase, beta subunit	0.10396	0.437528	C	Energy production and conversion
PFL_0114	pntAB	NAD(P) transhydrogenase, alpha subunit part 2	0.209419	0.348504	C	Energy production and conversion
PFL_0115	pntAA	NAD(P) transhydrogenase, alpha subunit part 1	0.0572921	0.719273	C	Energy production and conversion
PFL_0116	gcdR	transcriptional regulator GcdR	0.266412	0.0296035	K	Transcription
PFL_0117	gcdH	glutaryl-CoA dehydrogenase	-0.218659	0.30067	I	Lipid transport and metabolism
PFL_0118	PFL_0118	CoA-transferase, family III	-0.16954	0.380973	C	Energy production and conversion
PFL_0119	rrsA	NA	3.33557	1.35266e-47	No COG code
PFL_0120	PFL_0120	NA	0.739305	0.0286453	No COG code
PFL_0121	PFL_0121	NA	0.694665	0.130816	No COG code
PFL_0122	rrlA	NA	2.71134	6.11503e-63	No COG code
PFL_0123	rrfA	NA	0.527454	0.0911526	No COG code
PFL_0124	PFL_0124	PepSY-associated TM helix domain protein	0.475154	1.32015e-05	S	Function unknown
PFL_0125	foxA	TonB-dependent outermembrane ferrioxamine receptor	0.53089	3.64011e-08	P	Inorganic ion transport and metabolism
PFL_0126	PFL_0126	sigma factor regulatory protein, FecR/PupR family	0.325111	0.0109305	T	Signal transduction mechanisms
PFL_0127	PFL_0127	RNA polymerase sigma-70 factor, ECF family	-0.575799	0.00287211	K	Transcription
PFL_0128	pctA_2	chemotactic transducer PctA	-3.60902	1.95615e-120	S	Function unknown
PFL_0129	PFL_0129	thioesterase domain protein	0.396345	0.0312611	Q	Secondary metabolites biosynthesis, transport and catabolism
PFL_0130	PFL_0130	conserved hypothetical protein	-4.62786	1.42464e-67	S	Function unknown
PFL_0131	lapD	cyclic dimeric GMP binding protein LapD	-0.0615051	0.694904	T	Signal transduction mechanisms
PFL_0132	PFL_0132	conserved hypothetical protein	0.378817	0.15933	No COG code
PFL_0133	lapA	large adhesive protein	0.373708	2.41541e-05	S	Function unknown
PFL_0134	PFL_0134	type I secretion outer membrane protein, TolC family	0.346469	0.0029427	M	Cell wall/membrane/envelope biogenesis
PFL_0135	PFL_0135	type I secretion system ATPase	0.317892	0.00292144	V	Defense mechanisms
PFL_0136	PFL_0136	type I secretion membrane fusion protein, HlyD family	0.350697	0.00322771	U	Intracellular trafficking, secretion, and vesicular transport
PFL_0137	PFL_0137	taurine dioxygenase, TauD/TfdA family	0.545866	1.16134e-06	Q	Secondary metabolites biosynthesis, transport and catabolism
PFL_0138	PFL_0138	putative ABC transporter, periplasmic binding protein	0.349043	0.0111919	P	Inorganic ion transport and metabolism
PFL_0139	PFL_0139	ABC transporter, ATP-binding protein	0.564928	0.000101641	P	Inorganic ion transport and metabolism
PFL_0140	PFL_0140	ABC transporter, permease protein	0.440308	0.00260372	P	Inorganic ion transport and metabolism
PFL_0141	PFL_0141	transcriptional regulator, LysR family	0.293323	0.0221744	K	Transcription
PFL_0142	PFL_0142	transporter, major facilitator family	0.465839	7.11793e-05	G	Carbohydrate transport and metabolism
PFL_0143	PFL_0143	auxiliary transport protein, membrane fusion protein family	0.366221	0.00160564	V	Defense mechanisms
PFL_0144	PFL_0144	efflux transporter, outer membrane factor lipoprotein, NodT family	0.255908	0.0271908	M	Cell wall/membrane/envelope biogenesis
PFL_0145	PFL_0145	RNA polymerase sigma-70 factor, ECF family	-0.0288943	0.903064	K	Transcription
PFL_0146	PFL_0146	sigma factor regulatory protein, FecR/PupR family	0.360402	0.00687962	T	Signal transduction mechanisms
PFL_0147	PFL_0147	TonB-dependent outermembrane ferrichrome receptor	0.392637	7.81685e-05	P	Inorganic ion transport and metabolism
PFL_0148	PFL_0148	conserved hypothetical protein	1.00528	4.92023e-13	S	Function unknown
PFL_0149	PFL_0149	conserved hypothetical protein	0.512369	6.90949e-07	No COG code
PFL_0150	PFL_0150	putative membrane protein	0.164461	0.186478	S	Function unknown
PFL_0151	PFL_0151	putative YbaK/prolyl-tRNA synthetases associated domain protein	0.574455	0.000212611	S	Function unknown
PFL_0152	PFL_0152	conserved hypothetical protein	0.158771	0.537809	S	Function unknown
PFL_0153	PFL_0153	prevent-host-death family protein	1.60988	0.000201943	D	Cell cycle control, cell division, chromosome partitioning
PFL_0154	PFL_0154	transcriptional regulator, MarR family	0.390668	0.0305751	K	Transcription
PFL_0155	PFL_0155	putative fusaric acid resistance domain protein	0.321831	0.00158229	S	Function unknown
PFL_0156	PFL_0156	conserved hypothetical protein	0.010235	0.993484	S	Function unknown
PFL_0157	PFL_0157	auxiliary transport protein, membrane fusion protein family	0.380492	0.00125852	V	Defense mechanisms
PFL_0158	PFL_0158	efflux transporter, outer membrane factor lipoprotein, NodT family	0.526747	0.000503669	M	Cell wall/membrane/envelope biogenesis
PFL_0159	PFL_0159	conserved hypothetical protein	-0.269334	0.125427	N/A
PFL_0160	PFL_0160	conserved hypothetical protein	1.03291	2.38459e-26	S	Function unknown
PFL_0161	pgaA	biofilm PGA synthesis protein PgaA	0.300025	0.0053263	M	Cell wall/membrane/envelope biogenesis
PFL_0162	pgaB	biofilm PGA synthesis lipoprotein PgaB	0.439905	6.4579e-05	M	Cell wall/membrane/envelope biogenesis
PFL_0163	pgaC	biofilm PGA synthesis N-glycosyltransferase PgaC	0.627761	3.04988e-08	M	Cell wall/membrane/envelope biogenesis
PFL_0164	pgaD	putative biofilm PGA synthesis protein PgaD	0.586337	1.00309e-05	M	Cell wall/membrane/envelope biogenesis
PFL_0165	PFL_0165	conserved hypothetical protein	-0.155068	0.553403	U	Intracellular trafficking, secretion, and vesicular transport
PFL_0166	PFL_0166	adhesin/hemagglutinin, HecA family	0.4637	4.40193e-07	U	Intracellular trafficking, secretion, and vesicular transport
PFL_0167	PFL_0167	putative DNA-binding protein	-0.0127682	0.991997	K	Transcription
PFL_0168	PFL_0168	conserved hypothetical protein	-0.174692	0.52923	N/A
PFL_0169	PFL_0169	conserved hypothetical protein	0.529019	0.00228146	S	Function unknown
PFL_0170	PFL_0170	conserved hypothetical protein	0.459126	0.217793	No COG code
PFL_0171	PFL_0171	putative conserved hypothetical protein TIGR00481	0.503994	0.00269988	S	Function unknown
PFL_0172	PFL_0172	pseudogene	0.431899	0.000174136	No COG code
PFL_0173	PFL_0173	RNA polymerase sigma factor, sigma-70 family	0.392776	0.0427767	K	Transcription
PFL_0174	PFL_0174	conserved hypothetical protein	1.17202	2.28236e-10	N/A
PFL_0175	PFL_0175	conserved hypothetical protein	0.0387158	0.961337	N/A
PFL_0176	PFL_0176	conserved hypothetical protein	-0.424718	0.0161887	N/A
PFL_0177	PFL_0177	conserved hypothetical protein	0.644491	1.07491e-06	N/A
PFL_0178	PFL_0178	NA	NA	NA	No COG code
PFL_0179	PFL_0179	conserved hypothetical protein	-0.66511	0.00528872	N/A
PFL_0180	PFL_0180	conserved hypothetical protein	-0.266052	0.324802	S	Function unknown
PFL_0181	PFL_0181	conserved hypothetical protein	0.0437721	0.869874	No COG code
PFL_0182	PFL_0182	conserved hypothetical protein	-0.0625833	0.738324	N/A
PFL_0183	rebB_1	RebB protein	0.41339	0.0465211	S	Function unknown
PFL_0184	rebB_2	RebB protein	0.581973	0.00350863	S	Function unknown
PFL_0185	gabD	succinate-semialdehyde dehydrogenase	0.425045	0.000407747	C	Energy production and conversion
PFL_0186	gabT	4-aminobutyrate transaminase	0.178574	0.156861	E	Amino acid transport and metabolism
PFL_0187	PFL_0187	response regulator	-0.435319	0.000741444	T	Signal transduction mechanisms
PFL_0188	PFL_0188	diguanylate cyclase (GGDEF) domain protein	-0.052455	0.775161	T	Signal transduction mechanisms
PFL_0189	PFL_0189	fatty acid desaturase family protein	-0.245083	0.0708427	I	Lipid transport and metabolism
PFL_0190	PFL_0190	diguanylate cyclase (GGDEF) domain protein	-2.04782	3.98863e-66	T	Signal transduction mechanisms
PFL_0191	PFL_0191	conserved hypothetical protein	0.488251	0.192279	S	Function unknown
PFL_0192	sbp	sulfate ABC transporter, periplasmic sulfate-binding protein	0.402355	0.00133384	P	Inorganic ion transport and metabolism
PFL_0193	cysT	sulfate ABC transporter, permease protein CysT	0.454637	0.00300633	P	Inorganic ion transport and metabolism
PFL_0194	cysW	sulfate ABC transporter, permease protein CysW	0.250162	0.0657036	P	Inorganic ion transport and metabolism
PFL_0195	cysA	sulfate ABC transporter, ATP-binding protein CysA	0.385955	0.0124879	P	Inorganic ion transport and metabolism
PFL_0196	PFL_0196	conserved hypothetical protein	0.328867	0.129306	S	Function unknown
PFL_0197	PFL_0197	cyclic nucleotide-binding domain protein	0.246102	0.129306	T	Signal transduction mechanisms
PFL_0198	uraH_2	hydroxyisourate hydrolase	0.635895	0.00128197	F	Nucleotide transport and metabolism
PFL_0199	PFL_0199	conserved hypothetical protein	0.584735	0.000692549	S	Function unknown
PFL_0200	PFL_0200	DNA-binding heavy metal response regulator	0.426208	0.000785912	T	Signal transduction mechanisms
PFL_0201	PFL_0201	heavy metal sensor histidine kinase	0.405944	0.000667036	T	Signal transduction mechanisms
PFL_0202	PFL_0202	transcriptional regulator, AraC family	0.192664	0.179419	K	Transcription
PFL_0203	PFL_0203	conserved domain protein	0.359086	0.00753057	I	Lipid transport and metabolism
PFL_0204	PFL_0204	putative pesticin immunity protein	0.223413	0.363892	S	Function unknown
PFL_0205	atsA	arylsulfatase	0.519894	5.52142e-07	P	Inorganic ion transport and metabolism
PFL_0206	atsC	sulfate ester ABC transporter, ATP-binding protein AtsC	0.217719	0.176206	P	Inorganic ion transport and metabolism
PFL_0207	atsB	sulfate ester ABC transporter, permease protein AtsB	0.462827	9.90282e-05	P	Inorganic ion transport and metabolism
PFL_0208	atsR	sulfate ester ABC transporter, periplasmic sulfate ester-binding protein AtsR	0.667043	2.20514e-09	P	Inorganic ion transport and metabolism
PFL_0209	PFL_0209	transcriptional regulator SftR-related protein	0.524524	0.00355283	K	Transcription
PFL_0210	atsK	alkylsulfatase AtsK	0.436043	0.000791848	Q	Secondary metabolites biosynthesis, transport and catabolism
PFL_0211	PFL_0211	sulfatase domain protein	0.585786	8.65029e-09	P	Inorganic ion transport and metabolism
PFL_0212	sftR	transcriptional regulator SftR	0.279043	0.0366011	K	Transcription
PFL_0213	sftP	TonB-dependent outermembrane receptor SftP	0.573524	9.36319e-08	P	Inorganic ion transport and metabolism
PFL_0214	PFL_0214	conserved hypothetical protein	0.72303	8.48888e-10	S	Function unknown
PFL_0215	PFL_0215	conserved hypothetical protein	0.581653	0.000298004	No COG code
PFL_0217	PFL_0217	putative lipoprotein	0.510371	3.98334e-05	N/A
PFL_0218	PFL_0218	conserved hypothetical protein	-1.32986	3.58061e-05	K	Transcription
PFL_0219	PFL_0219	conserved hypothetical protein	0.306179	0.054379	S	Function unknown
PFL_0220	PFL_0220	conserved hypothetical protein	0.74856	5.63709e-05	N/A
PFL_0221	PFL_0221	transporter, major facilitator family	0.490422	5.65113e-05	G	Carbohydrate transport and metabolism
PFL_0222	PFL_0222	putative guanine deaminase	0.487762	0.00250135	F, J	Nucleotide transport and metabolism; Translation, ribosomal structure and biogenesis
PFL_0223	PFL_0223	ankyrin repeat protein	0.438526	0.0101478	F, J	Nucleotide transport and metabolism; Translation, ribosomal structure and biogenesis
PFL_0224	PFL_0224	transcriptional regulator, LysR family	0.474257	0.000669711	K	Transcription
PFL_0225	tonB2	TonB2 protein	-0.0399044	0.889378	M	Cell wall/membrane/envelope biogenesis
PFL_0226	exbB2	TonB system transport protein ExbB2	0.395221	0.000805806	U	Intracellular trafficking, secretion, and vesicular transport
PFL_0227	exbD2	TonB system transport protein ExbD2	0.437762	0.0100455	U	Intracellular trafficking, secretion, and vesicular transport
PFL_0228	PFL_0228	conserved hypothetical protein	0.241382	0.309696	S	Function unknown
PFL_0229	PFL_0229	sigma-54-binding protein	0.169477	0.233024	K	Transcription
PFL_0230	PFL_0230	lipoprotein, NLPA family	0.584818	2.3562e-06	P	Inorganic ion transport and metabolism
PFL_0231	PFL_0231	amino acid ABC transporter, permease protein, 3-TM region, His/Glu/Gln/Arg/opine family	-0.177527	0.293713	E	Amino acid transport and metabolism
PFL_0232	PFL_0232	amino acid ABC transporter, permease protein, 3-TM region, His/Glu/Gln/Arg/opine family	-0.0506294	0.77426	E	Amino acid transport and metabolism
PFL_0233	PFL_0233	amino acid ABC transporter, ATP-binding protein	0.260759	0.164076	E	Amino acid transport and metabolism
PFL_0234	PFL_0234	putative amino acid ABC transporter, periplasmic amino acid-binding protein	0.657312	9.04272e-06	E	Amino acid transport and metabolism
PFL_0235	PFL_0235	RecF/RecN/SMC domain protein	0.731457	5.23967e-09	S	Function unknown
PFL_0236	PFL_0236	efflux transporter, RND family, MFP subunit	0.613609	1.14743e-08	M	Cell wall/membrane/envelope biogenesis
PFL_0237	PFL_0237	efflux transporter, RND family, MFP subunit	0.851713	1.09418e-12	M	Cell wall/membrane/envelope biogenesis
PFL_0238	PFL_0238	RND transporter, hydrophobe/amphiphile efflux-1 (HAE1) family, permease protein	0.341045	0.00093326	P	Inorganic ion transport and metabolism
PFL_0239	PFL_0239	methyltransferase domain protein	0.429036	0.0385086	Q	Secondary metabolites biosynthesis, transport and catabolism
PFL_0240	metI1	D-methionine ABC transporter, permease protein MetI	0.037533	0.87692	P	Inorganic ion transport and metabolism
PFL_0241	metN1	D-methionine ABC transporter, ATP-binding protein MetN	0.542715	2.86371e-06	P	Inorganic ion transport and metabolism
PFL_0242	metQ1	D-methionine ABC transporter, periplasmic methionine-binding lipoprotein MetQ	0.344979	0.0666853	P	Inorganic ion transport and metabolism
PFL_0243	PFL_0243	monooxygenase, NtaA/SnaA/SoxA family	0.632148	5.55091e-08	C	Energy production and conversion
PFL_0244	PFL_0244	acyl-CoA dehydrogenase domain protein	0.432906	0.00835841	I	Lipid transport and metabolism
PFL_0245	PFL_0245	acyl-CoA dehydrogenase family protein	0.399537	0.0019149	I	Lipid transport and metabolism
PFL_0246	PFL_0246	polar amino acid ABC transporter, ATP-binding protein	0.665559	8.02164e-07	E	Amino acid transport and metabolism
PFL_0247	PFL_0247	polar amino acid ABC transporter, permease protein	0.0812067	0.637343	E	Amino acid transport and metabolism
PFL_0248	PFL_0248	polar amino acid ABC transporter, periplasmic amino acid-binding protein	0.27232	0.0504427	E	Amino acid transport and metabolism
PFL_0249	dcyD	D-cysteine desulfhydrase	0.382133	0.00104181	E	Amino acid transport and metabolism
PFL_0250	PFL_0250	putative serine acetyltransferase	0.384119	0.0065875	E	Amino acid transport and metabolism
PFL_0251	betT	high-affinity choline transporter, BCCT family, BetT	0.17138	0.222351	P	Inorganic ion transport and metabolism
PFL_0252	PFL_0252	oxidoreductase, short chain dehydrogenase/reductase family	0.171392	0.286133	I	Lipid transport and metabolism
PFL_0253	PFL_0253	transcriptional regulator, LysR family	0.538813	0.00030543	K	Transcription
PFL_0254	PFL_0254	transcriptional regulator, LacI family	0.279278	0.0277497	K	Transcription
PFL_0255	PFL_0255	TonB-dependent outermembrane receptor	0.444881	1.25288e-05	P	Inorganic ion transport and metabolism
PFL_0256	ntaA	nitrilotriacetate monooxygenase component A	0.591856	4.8352e-05	S	Function unknown
PFL_0257	yghZ	L-glyceraldehyde 3-phosphate reductase YghZ	0.444003	0.000278318	C	Energy production and conversion
PFL_0258	PFL_0258	auxiliary transport protein, MFP family	0.115483	0.476374	V	Defense mechanisms
PFL_0259	PFL_0259	drug resistance transporter, EmrB/QacA family	-0.0155292	0.94715	P	Inorganic ion transport and metabolism
PFL_0260	PFL_0260	transcriptional regulator, AraC family	0.243282	0.103123	K	Transcription
PFL_0261	PFL_0261	AMP-binding protein	0.40442	0.000490837	Q	Secondary metabolites biosynthesis, transport and catabolism
PFL_0262	PFL_0262	fatty acid desaturase family protein	0.5227	0.000587852	I	Lipid transport and metabolism
PFL_0263	PFL_0263	fatty acid desaturase family protein	0.362169	0.00266523	I	Lipid transport and metabolism
PFL_0264	PFL_0264	phosphopantetheine attachment site domain protein	0.126473	0.699347	Q	Secondary metabolites biosynthesis, transport and catabolism
PFL_0265	PFL_0265	fatty acid desaturase family protein	0.52597	1.85487e-06	I	Lipid transport and metabolism
PFL_0266	PFL_0266	rubredoxin	0.354355	0.327292	C	Energy production and conversion
PFL_0267	PFL_0267	conserved hypothetical protein	0.280025	0.108348	S	Function unknown
PFL_0268	lpdA_2	dihydrolipoyl dehydrogenase	-0.395366	0.0211624	C	Energy production and conversion
PFL_0269	tauD	taurine dioxygenase	0.237825	0.171781	Q	Secondary metabolites biosynthesis, transport and catabolism
PFL_0270	tauC	taurine ABC transporter, permease protein	0.406839	0.00781229	P	Inorganic ion transport and metabolism
PFL_0271	tauB	taurine ABC transporter, ATP-binding protein	0.748969	3.69806e-05	P	Inorganic ion transport and metabolism
PFL_0272	tauA	taurine ABC transporter, periplasmic taurine-binding protein	0.392038	0.00419421	P	Inorganic ion transport and metabolism
PFL_0273	gshA	glutamate--cysteine ligase	2.07354	0.000511851	H	Coenzyme transport and metabolism
PFL_0274	PFL_0274	thioesterase family protein	0.529092	0.048242	S	Function unknown
PFL_0275	PFL_0275	S1 RNA binding domain protein	-5.02478	2.49256e-153	K	Transcription
PFL_0276	ompR	DNA-binding response regulator OmpR	0.515279	0.0124187	T	Signal transduction mechanisms
PFL_0277	envZ	osmolarity sensor protein EnvZ	0.692263	4.2173e-05	T	Signal transduction mechanisms
PFL_0278	rimK	ribosomal protein S6 modification protein	-0.782538	2.1075e-07	J	Translation, ribosomal structure and biogenesis
PFL_0279	PFL_0279	conserved hypothetical protein	0.0776862	0.735747	O	Posttranslational modification, protein turnover, chaperones
PFL_0280	PFL_0280	cyclic diguanylate phosphodiesterase (EAL) domain protein	0.405776	0.013118	T	Signal transduction mechanisms
PFL_0281	hslR	heat shock protein 15	0.654618	1.23011e-06	J	Translation, ribosomal structure and biogenesis
PFL_0282	PFL_0282	putative membrane protein	0.440103	0.00502256	I	Lipid transport and metabolism
PFL_0283	hslO	chaperonin HslO	1.784	3.23699e-09	O	Posttranslational modification, protein turnover, chaperones
PFL_0284	pckA	phosphoenolpyruvate carboxykinase (ATP)	-1.11065	8.01398e-14	C	Energy production and conversion
PFL_0285	PFL_0285	putative membrane protein	0.244638	0.0621894	S	Function unknown
PFL_0286	PFL_0286	conserved hypothetical protein	-0.119061	0.754587	S	Function unknown
PFL_0287	PFL_0287	tetratricopeptide repeat protein	0.473658	0.00158094	Q	Secondary metabolites biosynthesis, transport and catabolism
PFL_0288	PFL_0288	polysaccharide deacetylase family protein	0.278312	0.0434546	G	Carbohydrate transport and metabolism
PFL_0289	PFL_0289	ATP-dependent DNA helicase, RecQ family	0.334649	0.00531028	L	Replication, recombination and repair
PFL_0290	PFL_0290	3-hydroxyacyl-CoA dehydrogenase family protein	0.467295	7.29158e-05	I	Lipid transport and metabolism
PFL_0291	PFL_0291	thioesterase family protein	0.0762312	0.741374	S	Function unknown
PFL_0292	PFL_0292	surface antigen protein, Rickettsia 17 kDa family	0.182508	0.556031	N/A
PFL_0293	PFL_0293	oxidoreductase alpha (molybdopterin) subunit	0.377561	0.000232305	C	Energy production and conversion
PFL_0294	PFL_0294	transcriptional regulator, LysR family	0.379168	0.00476605	K	Transcription
PFL_0295	PFL_0295	putative phospholipid-binding domain/LysM domain protein	0.745719	0.000345697	S	Function unknown
PFL_0296	PFL_0296	HAD-superfamily hydrolase, subfamily IA, variant 3	0.442832	0.00300633	S	Function unknown
PFL_0297	nudE	ADP compounds hydrolase NudE	0.276883	0.265173	F	Nucleotide transport and metabolism
PFL_0298	cysQ	3'(2'),5'-bisphosphate nucleotidase	NA	NA	P	Inorganic ion transport and metabolism
PFL_0299	PFL_0299	putative thioesterase domain protein	0.228154	0.243394	S	Function unknown
PFL_0300	PFL_0300	sigma-54 dependent DNA-binding response regulator	0.0189931	0.930338	T	Signal transduction mechanisms
PFL_0301	PFL_0301	sensor histidine kinase	-0.0704101	0.66717	T	Signal transduction mechanisms
PFL_0302	rfbD	dTDP-4-dehydrorhamnose reductase	NA	NA	M	Cell wall/membrane/envelope biogenesis
PFL_0303	rfbC	dTDP-4-dehydrorhamnose 3,5-epimerase	NA	NA	M	Cell wall/membrane/envelope biogenesis
PFL_0304	rfbA	glucose-1-phosphate thymidylyltransferase	NA	NA	M	Cell wall/membrane/envelope biogenesis
PFL_0305	rfbB	dTDP-glucose 4,6-dehydratase	NA	NA	M	Cell wall/membrane/envelope biogenesis
PFL_0306	PFL_0306	phosphotransferase family/aminotransferase, class III	0.264183	0.0173633	E	Amino acid transport and metabolism
PFL_0307	aguB	N-carbamoylputrescine amidase	0.159164	0.440055	E	Amino acid transport and metabolism
PFL_0308	aguA	agmatine deiminase	-0.273634	0.139747	E	Amino acid transport and metabolism
PFL_0309	PFL_0309	conserved hypothetical protein	0.862746	0.0186877	N/A
PFL_0310	PFL_0310	TonB-dependent outermembrane receptor	0.585431	1.31944e-08	P	Inorganic ion transport and metabolism
PFL_0311	PFL_0311	conserved hypothetical protein	0.612681	0.000104742	O	Posttranslational modification, protein turnover, chaperones
PFL_0312	PFL_0312	conserved hypothetical protein	-0.181275	0.358003	S	Function unknown
PFL_0313	oprQ	outer membrane porin OprE3	0.180187	0.253031	M	Cell wall/membrane/envelope biogenesis
PFL_0314	PFL_0314	conserved hypothetical protein	0.112566	0.595826	N/A
PFL_0316	PFL_0316	tetratricopeptide repeat protein	0.377586	0.0154356	S	Function unknown
PFL_0317	PFL_0317	conserved hypothetical protein	0.58768	0.00200214	N/A
PFL_0318	PFL_0318	cytochrome c2	0.625774	0.0130388	C	Energy production and conversion
PFL_0319	PFL_0319	conserved hypothetical protein	0.460408	0.0130903	No COG code
PFL_0320	PFL_0320	putative acid phosphatase	0.507921	0.00207877	I	Lipid transport and metabolism
PFL_0321	PFL_0321	MltA-interacting MipA family protein	0.682433	6.64411e-06	M	Cell wall/membrane/envelope biogenesis
PFL_0322	PFL_0322	conserved hypothetical protein	0.53115	0.0159348	S	Function unknown
PFL_0323	PFL_0323	transcriptional regulator, AraC family	-0.066868	0.814889	K	Transcription
PFL_0324	PFL_0324	NA	NA	NA	No COG code
PFL_0325	gpuA	3-guanidinopropionase GpuA	0.0813545	0.708383	E	Amino acid transport and metabolism
PFL_0326	gpuP	3-guanidinopropionate transport protein GpuP	0.385853	0.0100145	E	Amino acid transport and metabolism
PFL_0327	PFL_0327	conserved hypothetical protein	1.00009	7.69257e-07	N/A
PFL_0328	PFL_0328	putative formate dehydrogenase, delta subunit	1.01095	0.000131132	C	Energy production and conversion
PFL_0329	fdsA	formate dehydrogenase, alpha subunit	0.372282	0.000736925	C	Energy production and conversion
PFL_0330	fdsB	formate dehydrogenase, beta subunit	0.532803	6.82269e-06	C	Energy production and conversion
PFL_0331	fdsG	formate dehydrogenase, gamma subunit	0.576101	0.00254186	C	Energy production and conversion
PFL_0332	PFL_0332	polyamine/opine/phosphonate ABC transporter, POPT family, permease protein	0.669633	3.08165e-06	S	Function unknown
PFL_0333	PFL_0333	polyamine/opine/phosphonate ABC transporter, POPT family, permease protein	0.51575	0.000248324	S	Function unknown
PFL_0334	PFL_0334	polyamine/opine/phosphonate ABC transporter, POPT family, periplasmic substrate-binding protein	0.119777	0.452702	S	Function unknown
PFL_0335	PFL_0335	pseudogene	0.443871	0.00142981	No COG code
PFL_0336	PFL_0336	transcriptional regulator, LysR family	0.418607	0.00156109	K	Transcription
PFL_0337	PFL_0337	conserved hypothetical protein	0.355868	0.00724182	E	Amino acid transport and metabolism
PFL_0338	PFL_0338	FAD-binding domain protein	0.48482	1.25607e-05	C	Energy production and conversion
PFL_0339	PFL_0339	conserved hypothetical protein	0.743872	1.72577e-09	No COG code
PFL_0340	PFL_0340	amino acid ABC transporter, permease protein	0.347699	0.0172517	E	Amino acid transport and metabolism
PFL_0341	PFL_0341	amino acid ABC transporter, permease protein	0.103452	0.63524	E	Amino acid transport and metabolism
PFL_0342	PFL_0342	amino acid ABC transporter, periplasmic amino acid-binding protein	0.446982	0.00316971	E	Amino acid transport and metabolism
PFL_0343	PFL_0343	amino acid ABC transporter, ATP-binding protein	0.337935	0.0440811	E	Amino acid transport and metabolism
PFL_0344	gabP	GABA permease	0.349024	0.00945084	E	Amino acid transport and metabolism
PFL_0345	PFL_0345	conserved hypothetical protein	0.218189	0.0562745	No COG code
PFL_0346	PFL_0346	conserved hypothetical protein	0.682249	0.000313604	No COG code
PFL_0347	PFL_0347	conserved hypothetical protein	0.727222	0.00160436	N/A
PFL_0348	PFL_0348	transcriptional regulator, IclR family	0.418162	0.00341094	K	Transcription
PFL_0349	hutG_1	formimidoylglutamase	0.63152	3.89047e-07	E	Amino acid transport and metabolism
PFL_0350	gltS	sodium/glutamate symporter	0.372543	0.00315887	E	Amino acid transport and metabolism
PFL_0351	PFL_0351	alpha/beta hydrolase family protein	0.372508	0.0193638	S	Function unknown
PFL_0352	PFL_0352	conserved hypothetical protein	0.279923	0.203528	N/A
PFL_0353	PFL_0353	chorismate mutase	0.601594	0.0380187	E	Amino acid transport and metabolism
PFL_0354	PFL_0354	conserved hypothetical protein	0.71081	3.60212e-06	S	Function unknown
PFL_0355	PFL_0355	conserved hypothetical protein	0.22477	0.369908	S	Function unknown
PFL_0356	PFL_0356	NA	NA	NA	No COG code
PFL_0357	PFL_0357	Fe(2+) trafficking family protein	3.90027	5.01691e-22	P	Inorganic ion transport and metabolism
PFL_0358	mutY	A/G-specific adenine glycosylase	0.64745	5.22542e-08	L	Replication, recombination and repair
PFL_0359	PFL_0359	AsmA family protein	-0.235937	0.0265006	M	Cell wall/membrane/envelope biogenesis
PFL_0360	PFL_0360	transporter, major facilitator family	0.848393	3.3575e-14	G	Carbohydrate transport and metabolism
PFL_0361	hisB	imidazoleglycerol-phosphate dehydratase	0.098645	0.665351	E	Amino acid transport and metabolism
PFL_0362	hisH	imidazole glycerol phosphate synthase, glutamine amidotransferase subunit	-0.503767	0.00492637	E	Amino acid transport and metabolism
PFL_0363	PFL_0363	conserved hypothetical protein	-0.924097	0.0139758	S	Function unknown
PFL_0364	hisA	1-(5-phosphoribosyl)-5-[(5-phosphoribosylamino)methylideneamino]imidazole-4-carboxamide isomerase	-0.460649	0.00709373	E	Amino acid transport and metabolism
PFL_0365	hisF	imidazoleglycerol phosphate synthase, cyclase subunit	-0.270156	0.114145	E	Amino acid transport and metabolism
PFL_0366	PFL_0366	conserved hypothetical protein	2.25645	2.66541e-51	E	Amino acid transport and metabolism
PFL_0367	PFL_0367	polysaccharide deacetylase family protein	0.237397	0.119382	S	Function unknown
PFL_0368	PFL_0368	processing peptidase domain protein	-0.177097	0.594175	M	Cell wall/membrane/envelope biogenesis
PFL_0369	PFL_0369	peptidase, M23 family	1.73623	2.08951e-63	D	Cell cycle control, cell division, chromosome partitioning
PFL_0370	PFL_0370	putative lipoprotein	0.43258	0.00124499	S	Function unknown
PFL_0371	gpmI	2,3-bisphosphoglycerate-independent phosphoglycerate mutase	NA	NA	G	Carbohydrate transport and metabolism
PFL_0372	PFL_0372	rhodanese-like protein	2.05571	2.22888e-41	P	Inorganic ion transport and metabolism
PFL_0373	grxC	glutaredoxin 3	1.43351	2.37731e-12	O	Posttranslational modification, protein turnover, chaperones
PFL_0374	secB	protein-export chaperone SecB	2.36039	1.55347e-22	U	Intracellular trafficking, secretion, and vesicular transport
PFL_0375	PFL_0375	RNA methyltransferase, TrmH family, group 2	0.477287	0.04693	J	Translation, ribosomal structure and biogenesis
PFL_0376	PFL_0376	conserved hypothetical protein	4.03002	9.37471e-122	N/A
PFL_0377	glnG	nitrogen regulation protein	0.934263	2.08656e-17	T	Signal transduction mechanisms
PFL_0378	glnL	nitrogen regulation protein NR(II)	0.47215	0.00015171	T	Signal transduction mechanisms
PFL_0379	PFL_0379	methylated-DNA-[protein]-cysteine S-methyltransferase, ADA family	0.169778	0.248792	F	Nucleotide transport and metabolism
PFL_0380	PFL_0380	transporter, major facilitator family	0.533378	1.47114e-06	G	Carbohydrate transport and metabolism
PFL_0381	PFL_0381	transcriptional regulator, LysR family	0.391854	0.00497343	K	Transcription
PFL_0382	PFL_0382	acyl-CoA dehydrogenase family protein	0.711468	1.3068e-11	I	Lipid transport and metabolism
PFL_0383	PFL_0383	CoA-transferase, family III	0.130488	0.438403	C	Energy production and conversion
PFL_0384	PFL_0384	conserved hypothetical protein	0.218225	0.210474	No COG code
PFL_0385	PFL_0385	putative chorismate mutase	0.263791	0.282501	E	Amino acid transport and metabolism
PFL_0386	glnA_2	glutamine synthetase, type I	NA	NA	E	Amino acid transport and metabolism
PFL_0387	thiI	thiamine biosynthesis/tRNA modification protein ThiI	-0.395446	0.377652	H	Coenzyme transport and metabolism
PFL_0388	typA	GTP-binding protein TypA	NA	NA	T	Signal transduction mechanisms
PFL_0389	PFL_0389	conserved hypothetical protein	0.382156	0.327063	S	Function unknown
PFL_0390	glgP	glycogen phosphorylase	0.385947	0.00175059	G	Carbohydrate transport and metabolism
PFL_0391	PFL_0391	putative membrane protein	0.342724	0.00127212	S	Function unknown
PFL_0392	PFL_0392	conserved hypothetical protein	0.381166	0.00076406	No COG code
PFL_0393	fbp	fructose-1,6-bisphosphatase	NA	NA	G	Carbohydrate transport and metabolism
PFL_0394	PFL_0394	conserved hypothetical protein	-0.0982479	0.676668	S	Function unknown
PFL_0395	pctC	chemotactic transducer PctC	0.317785	0.0206711	S	Function unknown
PFL_0396	PFL_0396	putative lipoprotein	-0.0302908	0.971253	S	Function unknown
PFL_0397	blc	outer membrane lipoprotein Blc	0.250736	0.174334	M	Cell wall/membrane/envelope biogenesis
PFL_0398	hutF	formimidoylglutamate deiminase	0.268655	0.0216705	F	Nucleotide transport and metabolism
PFL_0399	hutC	histidine utilization repressor	0.0214235	0.955856	K	Transcription
PFL_0400	PFL_0400	conserved hypothetical protein	0.141929	0.543556	S	Function unknown
PFL_0401	hutU	urocanate hydratase	0.175254	0.269967	E	Amino acid transport and metabolism
PFL_0402	PFL_0402	permease, cytosine/purine, uracil, thiamine, allantoin family	0.104767	0.496864	F	Nucleotide transport and metabolism
PFL_0403	hisX	histidine ABC transporter, periplasmic histidine-binding protein	0.570402	0.0136111	E	Amino acid transport and metabolism
PFL_0404	hisW	histidine ABC transporter, permease protein	-0.117132	0.612834	E	Amino acid transport and metabolism
PFL_0405	hisV	histidine ABC transporter, ATP-binding protein	-0.264846	0.0836884	E	Amino acid transport and metabolism
PFL_0406	hutH_1	histidine ammonia-lyase	0.282229	0.0272957	E	Amino acid transport and metabolism
PFL_0407	hutH_2	histidine ammonia-lyase	0.203255	0.182176	E	Amino acid transport and metabolism
PFL_0408	proY	putative proline-specific permease ProY	0.202818	0.140171	E	Amino acid transport and metabolism
PFL_0409	hutI	imidazolonepropionase	0.246306	0.0427732	Q	Secondary metabolites biosynthesis, transport and catabolism
PFL_0410	hutG_2	N-formylglutamate amidohydrolase	0.731672	1.08807e-06	E	Amino acid transport and metabolism
PFL_0411	pip	prolyl aminopeptidase	0.776997	4.7757e-06	E	Amino acid transport and metabolism
PFL_0412	dtd	D-tyrosyl-tRNA(Tyr) deacylase	1.0202	6.48032e-06	J	Translation, ribosomal structure and biogenesis
PFL_0413	mdoG	periplasmic glucan biosynthesis protein MdoG	-0.621611	8.05526e-07	P	Inorganic ion transport and metabolism
PFL_0414	mdoH	glucans biosynthesis glucosyltransferase H	-0.750135	1.55322e-10	M	Cell wall/membrane/envelope biogenesis
PFL_0415	PFL_0415	amino acid ABC transporter, periplasmic amino acid-binding protein	0.242372	0.219108	E	Amino acid transport and metabolism
PFL_0416	PFL_0416	amino acid ABC transporter, permease protein, His/Glu/Gln/Arg/opine family	0.321728	0.0390033	E	Amino acid transport and metabolism
PFL_0417	PFL_0417	amino acid ABC transporter, ATP-binding protein	0.0968257	0.690618	E	Amino acid transport and metabolism
PFL_0418	PFL_0418	methyl-accepting chemotaxis protein	0.677938	1.12994e-11	S	Function unknown
PFL_0419	PFL_0419	RNA methyltransferase, RsmE family	2.00692	3.92807e-21	S	Function unknown
PFL_0420	tatC	twin arginine-targeting protein translocase TatC	-6.99626	9.97598e-07	U	Intracellular trafficking, secretion, and vesicular transport
PFL_0421	tatB	twin arginine-targeting protein translocase TatB	-1.11561	0.0480124	U	Intracellular trafficking, secretion, and vesicular transport
PFL_0422	tatA	twin arginine-targeting protein translocase, TatA/E family	NA	NA	U	Intracellular trafficking, secretion, and vesicular transport
PFL_0423	hisE	phosphoribosyl-ATP diphosphatase	0.900107	0.023864	E	Amino acid transport and metabolism
PFL_0424	hisI1	phosphoribosyl-AMP cyclohydrolase 1	0.00340693	1	E	Amino acid transport and metabolism
PFL_0425	ubiB	2-polyprenylphenol 6-hydroxylase	NA	NA	H	Coenzyme transport and metabolism
PFL_0426	PFL_0426	SCP-2 sterol transfer family protein	-0.292089	0.209846	S	Function unknown
PFL_0427	ubiE	ubiquinone/menaquinone biosynthesis methyltransferase	NA	NA	H	Coenzyme transport and metabolism
PFL_0428	PFL_0428	putative polyhydroxyalkanoic acid system protein	-0.316724	0.458988	S	Function unknown
PFL_0429	phaI	poly(3-hydroxyalkanoate) granule-associated protein PhaI	-0.558043	0.0773362	S	Function unknown
PFL_0430	phaF	poly(3-hydroxyalkanoate) granule-associated protein PhaF	-0.329341	0.161772	S	Function unknown
PFL_0431	phaD	transcriptional regulator PhaD	0.633558	0.00635054	K	Transcription
PFL_0432	phaC	poly(3-hydroxyalkanoate) synthase 2	0.281823	0.0306614	I	Lipid transport and metabolism
PFL_0433	phaZ	poly(3-hydroxyalkanoate) depolymerase	0.374965	0.0173837	S	Function unknown
PFL_0434	phaA	poly(3-hydroxyalkanoate) synthase 1	0.191537	0.135038	I	Lipid transport and metabolism
PFL_0435	PFL_0435	conserved hypothetical protein	2.2463	0.000175914	S	Function unknown
PFL_0436	hslU	ATP-dependent protease HslVU, ATPase subunit	-1.13856	1.79233e-10	O	Posttranslational modification, protein turnover, chaperones
PFL_0437	hslV	ATP-dependent protease HslVU, peptidase subunit	-0.792446	0.00373313	O	Posttranslational modification, protein turnover, chaperones
PFL_0438	PFL_0438	sporulation and cell division repeat protein	-5.94975	2.54553e-48	D	Cell cycle control, cell division, chromosome partitioning
PFL_0439	argS	arginine--tRNA ligase	NA	NA	J	Translation, ribosomal structure and biogenesis
PFL_0440	priA	primosomal protein N'	-0.555547	0.327063	L	Replication, recombination and repair
PFL_0441	rpmE_2	ribosomal protein L31	NA	NA	J	Translation, ribosomal structure and biogenesis
PFL_0442	PFL_0442	nuclease, SNase family	0.000998377	1	L	Replication, recombination and repair
PFL_0443	tme	NADP-dependent malic enzyme	0.429254	0.00057559	C	Energy production and conversion
PFL_0444	mrcA	penicillin-binding protein 1A	-2.7156	6.60664e-59	M	Cell wall/membrane/envelope biogenesis
PFL_0445	pilM	type IV pilus biogenesis protein PilM	0.627637	1.47114e-06	N, U	Cell motility; Intracellular trafficking, secretion, and vesicular transport
PFL_0446	pilN	type IV pilus biogenesis protein PilN	0.0234239	0.968542	U	Intracellular trafficking, secretion, and vesicular transport
PFL_0447	pilO_2	type IV pilus biogenesis protein PilO	0.61383	0.000198853	U	Intracellular trafficking, secretion, and vesicular transport
PFL_0448	pilP_1	type IV pilus biogenesis protein PilP	0.582948	0.00218499	N, U	Cell motility; Intracellular trafficking, secretion, and vesicular transport
PFL_0449	pilQ	type IV pilus biogenesis protein PilQ	0.327372	0.015626	U	Intracellular trafficking, secretion, and vesicular transport
PFL_0450	aroK	shikimate kinase	-0.958156	0.0197575	E	Amino acid transport and metabolism
PFL_0451	aroB	3-dehydroquinate synthase	NA	NA	E	Amino acid transport and metabolism
PFL_0452	PFL_0452	sporulation and cell division repeat protein	-6.0827	2.16196e-171	U	Intracellular trafficking, secretion, and vesicular transport
PFL_0453	gltB	glutamate synthase, large subunit	0.31448	0.00203137	E	Amino acid transport and metabolism
PFL_0454	gltD	glutamate synthase, small subunit	0.616213	1.17076e-06	E	Amino acid transport and metabolism
PFL_0455	hemE	uroporphyrinogen decarboxylase	NA	NA	H	Coenzyme transport and metabolism
PFL_0456	PFL_0456	transporter, major facilitator family	0.268531	0.0562147	G	Carbohydrate transport and metabolism
PFL_0457	PFL_0457	transcriptional regulator, LysR family	0.0845752	0.618644	K	Transcription
PFL_0458	PFL_0458	conserved domain protein	0.479044	0.0286147	S	Function unknown
PFL_0459	PFL_0459	conserved hypothetical protein	0.651141	0.00641306	S	Function unknown
PFL_0460	PFL_0460	putative lipoprotein	0.610934	0.000355883	S	Function unknown
PFL_0461	PFL_0461	putative 3-oxoacyl-[acyl-carrier-protein] synthase	0.313304	0.0602039	I	Lipid transport and metabolism
PFL_0462	PFL_0462	oxidoreductase, short chain dehydrogenase/reductase family	0.0292584	0.908173	I	Lipid transport and metabolism
PFL_0463	PFL_0463	conserved hypothetical protein	0.276789	0.402214	I	Lipid transport and metabolism
PFL_0464	PFL_0464	putative 3-oxoacyl-[acyl-carrier-protein] synthase	0.347415	0.00983927	I	Lipid transport and metabolism
PFL_0465	PFL_0465	putative lipoprotein	0.850268	5.07982e-06	S	Function unknown
PFL_0466	PFL_0466	methyltransferase domain protein	0.636957	0.000204511	S	Function unknown
PFL_0467	PFL_0467	putative tryptophan halogenase	0.185185	0.203952	C	Energy production and conversion
PFL_0468	PFL_0468	transporter, CPA2 family	0.221962	0.135828	N/A
PFL_0469	PFL_0469	putative membrane protein	0.520663	1.02173e-05	S	Function unknown
PFL_0470	PFL_0470	outer membrane lipoprotein carrier protein, LolA family	-0.0481178	0.909633	M	Cell wall/membrane/envelope biogenesis
PFL_0471	PFL_0471	thioesterase family protein	-0.134671	0.603894	S	Function unknown
PFL_0472	PFL_0472	putative phenylalanine and histidine ammonia-lyase	-0.0369051	0.851963	E	Amino acid transport and metabolism
PFL_0473	PFL_0473	lipid A biosynthesis (KDO)2-(lauroyl)-lipid IVA acyltransferase	0.225099	0.16387	M	Cell wall/membrane/envelope biogenesis
PFL_0474	PFL_0474	pseudogene	0.540821	0.000125133	No COG code
PFL_0475	PFL_0475	AMP-binding domain protein	0.435398	0.000582937	Q	Secondary metabolites biosynthesis, transport and catabolism
PFL_0476	PFL_0476	putative membrane protein	0.355231	0.139361	S	Function unknown
PFL_0477	PFL_0477	putative acyl carrier protein	0.313304	0.161539	I, Q	Lipid transport and metabolism; Secondary metabolites biosynthesis, transport and catabolism
PFL_0478	PFL_0478	putative acyl carrier protein	-0.316345	0.0959474	I, Q	Lipid transport and metabolism; Secondary metabolites biosynthesis, transport and catabolism
PFL_0479	PFL_0479	acyltransferase family protein	0.456568	0.000550267	I	Lipid transport and metabolism
PFL_0480	PFL_0480	conserved hypothetical protein	0.222356	0.140663	No COG code
PFL_0481	PFL_0481	CobQ/CobB/MinD/ParA nucleotide binding domain protein	0.365101	0.0166601	D	Cell cycle control, cell division, chromosome partitioning
PFL_0482	PFL_0482	putative thioredoxin	0.492683	0.0305751	O	Posttranslational modification, protein turnover, chaperones
PFL_0483	PFL_0483	putative lipoprotein	0.382398	0.00262786	N/A
PFL_0484	PFL_0484	putative lipoprotein	0.244838	0.154944	N/A
PFL_0485	PFL_0485	conserved hypothetical protein	0.573568	0.045658	N/A
PFL_0486	PFL_0486	conserved hypothetical protein	0.520505	4.30953e-06	S	Function unknown
PFL_0487	kefA	putative potassium efflux system protein KefA	0.581895	4.03247e-09	M	Cell wall/membrane/envelope biogenesis
PFL_0488	cvrA	cell volume regulation protein A	0.413381	0.00125423	P	Inorganic ion transport and metabolism
PFL_0489	PFL_0489	methyl-accepting chemotaxis protein	0.290828	0.0399117	N, T	Cell motility; Signal transduction mechanisms
PFL_0490	PFL_0490	methyl-accepting chemotaxis protein	0.0600841	0.699051	N, T	Cell motility; Signal transduction mechanisms
PFL_0491	PFL_0491	conserved hypothetical protein	-0.0785937	0.859105	N/A
PFL_0492	PFL_0492	conserved hypothetical protein	-0.0236055	0.980238	N/A
PFL_0493	PFL_0493	methyl-accepting chemotaxis protein	0.118678	0.373952	S	Function unknown
PFL_0494	PFL_0494	acyl-CoA dehydrogenase family protein	0.252027	0.036518	I	Lipid transport and metabolism
PFL_0495	putA	proline dehydrogenase/delta-1-pyrroline-5-carboxylate dehydrogenase	-0.578096	5.25506e-09	E	Amino acid transport and metabolism
PFL_0496	putP	sodium/proline symporter	0.418808	0.000844976	E	Amino acid transport and metabolism
PFL_0497	PFL_0497	conserved hypothetical protein	-0.0548033	0.841792	S	Function unknown
PFL_0498	cysD	O-acetylhomoserine sulfhydrylase	0.441339	0.000247174	E	Amino acid transport and metabolism
PFL_0499	PFL_0499	putative glycerol kinase	0.596575	2.10664e-05	C	Energy production and conversion
PFL_0500	PFL_0500	pyridine nucleotide-disulfide oxidoreductase	0.229296	0.113891	S	Function unknown
PFL_0501	PFL_0501	oxidoreductase, FAD-dependent	0.390861	0.00634018	C	Energy production and conversion
PFL_0502	PFL_0502	transcriptional regulator, DeoR family	0.960592	1.01512e-09	K	Transcription
PFL_0503	eutH_2	ethanolamine utilization protein EutH	0.280857	0.0383381	E	Amino acid transport and metabolism
PFL_0504	PFL_0504	conserved hypothetical protein	0.285479	0.356245	S	Function unknown
PFL_0505	PFL_0505	conserved hypothetical protein	0.483884	0.00721578	S	Function unknown
PFL_0506	msrA_2	peptide-methionine (S)-S-oxide reductase	0.544585	0.000738824	O	Posttranslational modification, protein turnover, chaperones
PFL_0507	PFL_0507	diguanylate cyclase (GGDEF) domain protein	-5.25851	4.23073e-159	T	Signal transduction mechanisms
PFL_0508	aceF	pyruvate dehydrogenase complex dihydrolipoamide acetyltransferase, long form	-1.84792	0.00106401	C	Energy production and conversion
PFL_0509	aceE_2	pyruvate dehydrogenase (acetyl-transferring), homodimeric type	-1.67443	0.00334864	C	Energy production and conversion
PFL_0510	glnE	[glutamate--ammonia-ligase] adenylyltransferase	-1.39799	6.75047e-40	O, T	Posttranslational modification, protein turnover, chaperones; Signal transduction mechanisms
PFL_0511	rfaF	lipopolysaccharide heptosyltransferase II	NA	NA	M	Cell wall/membrane/envelope biogenesis
PFL_0512	rfaC	lipopolysaccharide heptosyltransferase I	NA	NA	M	Cell wall/membrane/envelope biogenesis
PFL_0513	waaG	lipopolysaccharide core biosynthesis protein WaaG	NA	NA	M	Cell wall/membrane/envelope biogenesis
PFL_0514	waaP	lipopolysaccharide kinase WaaP	NA	NA	M	Cell wall/membrane/envelope biogenesis
PFL_0515	wapP	putative heptose kinase WapP	NA	NA	T	Signal transduction mechanisms
PFL_0516	PFL_0516	lipopolysaccharide kinase, WaaP family	NA	NA	T	Signal transduction mechanisms
PFL_0517	PFL_0517	conserved hypothetical protein	NA	NA	K, L, T	Transcription; Replication, recombination and repair; Signal transduction mechanisms
PFL_0518	PFL_0518	carbamoyltransferase	-4.87646	6.93946e-13	O	Posttranslational modification, protein turnover, chaperones
PFL_0519	PFL_0519	glycosyltransferase, group 1 family	-3.12952	1.54717e-09	M	Cell wall/membrane/envelope biogenesis
PFL_0520	PFL_0520	Mig-14 family protein	NA	NA	S	Function unknown
PFL_0521	PFL_0521	N-acetylglucosaminylphosphatidylinositol deacetylase family protein	-4.19103	7.47407e-20	S	Function unknown
PFL_0522	PFL_0522	conserved domain protein	-0.100825	0.581097	No COG code
PFL_0523	PFL_0523	glycosyltransferase, group 1 family	-3.57262	1.10615e-21	M	Cell wall/membrane/envelope biogenesis
PFL_0524	PFL_0524	glycosyltransferase, group 2 family	-3.43742	1.20019e-22	M	Cell wall/membrane/envelope biogenesis
PFL_0525	cat	putative chloramphenicol O-acetyltransferase	-0.180804	0.47044	S	Function unknown
PFL_0526	PFL_0526	O-antigen polymerase family protein/toluene tolerance protein	NA	NA	M	Cell wall/membrane/envelope biogenesis
PFL_0527	msbA	lipid A export permease/ATP-binding protein MsbA	NA	NA	V	Defense mechanisms
PFL_0528	PFL_0528	conserved hypothetical protein	-0.267303	0.286218	S	Function unknown
PFL_0529	cysC	adenylyl-sulfate kinase	0.38985	0.0337405	P	Inorganic ion transport and metabolism
PFL_0530	hldE	bifunctional protein HldE	NA	NA	H	Coenzyme transport and metabolism
PFL_0531	PFL_0531	conserved hypothetical protein	0.00127478	1	N/A
PFL_0532	PFL_0532	oxidoreductase, aldo/keto reductase family	NA	NA	C	Energy production and conversion
PFL_0533	PFL_0533	FAD dependent oxidoreductase	NA	NA	C	Energy production and conversion
PFL_0534	PFL_0534	multidrug resistance protein, SMR family	0.551192	0.00882019	P	Inorganic ion transport and metabolism
PFL_0535	PFL_0535	transcriptional regulator, LysR family	0.29542	0.0215405	K	Transcription
PFL_0536	waaA	3-deoxy-D-manno-octulosonic-acid transferase	NA	NA	M	Cell wall/membrane/envelope biogenesis
PFL_0537	PFL_0537	type I secretion outer membrane protein, TolC family	0.292637	0.0138293	U	Intracellular trafficking, secretion, and vesicular transport
PFL_0538	thiC	thiamine biosynthesis protein ThiC	0.507012	7.3076e-05	H	Coenzyme transport and metabolism
PFL_0539	cytX	putative hydroxymethylpyrimidine transporter CytX	0.511812	3.17789e-05	F	Nucleotide transport and metabolism
PFL_0540	PFL_0540	putative lipoprotein	0.706133	0.000265026	S	Function unknown
PFL_0541	nudF	ADP-ribose pyrophosphatase	-0.0986257	0.663558	F	Nucleotide transport and metabolism
PFL_0542	PFL_0542	conserved hypothetical protein	0.405738	0.106251	S	Function unknown
PFL_0543	icc	3',5'-cyclic-nucleotide phosphodiesterase	NA	NA	S	Function unknown
PFL_0544	PFL_0544	conserved hypothetical protein	-0.207555	0.388764	S	Function unknown
PFL_0545	parE	DNA topoisomerase IV, B subunit	NA	NA	L	Replication, recombination and repair
PFL_0546	PFL_0546	conserved hypothetical protein	-0.676181	1.77541e-07	N/A
PFL_0547	PFL_0547	clan AA aspartic protease	-0.628199	0.0134277	S	Function unknown
PFL_0548	parC	DNA topoisomerase IV, A subunit	NA	NA	L	Replication, recombination and repair
PFL_0549	PFL_0549	lipoprotein of unknown function, DUF330 family	0.162839	0.485437	S	Function unknown
PFL_0550	PFL_0550	HAMP domain protein	-7.78872	4.84594e-127	S	Function unknown
PFL_0551	serB	phosphoserine phosphatase	0.195217	0.268072	E	Amino acid transport and metabolism
PFL_0552	psd	phosphatidylserine decarboxylase	NA	NA	I	Lipid transport and metabolism
PFL_0553	rhdA	thiosulfate sulfurtransferase	0.41825	0.103209	P	Inorganic ion transport and metabolism
PFL_0554	PFL_0554	HDOD domain protein	2.74035	1.02087e-101	S	Function unknown
PFL_0555	motA	chemotaxis protein MotA	-1.86108	6.55957e-18	N	Cell motility
PFL_0556	motB	chemotaxis protein MotB	1.81373	5.8727e-44	N	Cell motility
PFL_0557	rsgA	ribosome small subunit-dependent GTPase A	3.61433	1.44412e-32	S	Function unknown
PFL_0558	orn	oligoribonuclease	NA	NA	A	RNA processing and modification
PFL_0559	PFL_0559	putative membrane protein	0.547584	0.00514684	S	Function unknown
PFL_0560	PFL_0560	putative iron-sulfur cluster-binding protein	0.379241	0.012953	C	Energy production and conversion
PFL_0561	PFL_0561	YjeF family protein	0.0867545	0.713955	G	Carbohydrate transport and metabolism
PFL_0562	PFL_0562	ATPase, YjeE family	NA	NA	S	Function unknown
PFL_0563	PFL_0563	N-acetylmuramoyl-L-alanine amidase	-2.82923	1.63486e-06	M	Cell wall/membrane/envelope biogenesis
PFL_0564	mutL	DNA mismatch repair protein MutL	0.532811	1.40082e-06	L	Replication, recombination and repair
PFL_0565	miaA	tRNA dimethylallyltransferase	1.74174	1.39031e-09	J	Translation, ribosomal structure and biogenesis
PFL_0566	hfq	RNA chaperone Hfq	NA	NA	T	Signal transduction mechanisms
PFL_0567	hflX	GTP-binding protein HflX	-0.0470009	0.798815	S	Function unknown
PFL_0568	hflK	HflK protein	-2.39137	2.73488e-35	O	Posttranslational modification, protein turnover, chaperones
PFL_0569	hflC	HflC protein	-1.89821	1.22602e-22	O	Posttranslational modification, protein turnover, chaperones
PFL_0570	hisZ	ATP phosphoribosyltransferase, regulatory subunit	0.665042	0.000515427	E	Amino acid transport and metabolism
PFL_0571	purA	adenylosuccinate synthase	NA	NA	F	Nucleotide transport and metabolism
PFL_0572	PFL_0572	methyl-accepting chemotaxis protein	-0.0514339	0.733737	S	Function unknown
PFL_0573	fbpB	iron ABC transporter, permease protein	0.408715	0.00054401	P	Inorganic ion transport and metabolism
PFL_0574	fbpA	iron ABC transporter, periplasmic iron-binding protein	0.109899	0.539663	P	Inorganic ion transport and metabolism
PFL_0575	PFL_0575	NA	NA	NA	No COG code
PFL_0576	PFL_0576	NA	NA	NA	No COG code
PFL_0577	rnr	ribonuclease R	-1.04529	1.26736e-06	K	Transcription
PFL_0578	rlmB	23S rRNA (guanosine-2'-O-)-methyltransferase RlmB	0.318306	0.122443	J	Translation, ribosomal structure and biogenesis
PFL_0579	rpsF	ribosomal protein S6	NA	NA	J	Translation, ribosomal structure and biogenesis
PFL_0580	rpsR	ribosomal protein S18	NA	NA	J	Translation, ribosomal structure and biogenesis
PFL_0581	PFL_0581	putative membrane protein	0.88193	3.99215e-06	S	Function unknown
PFL_0582	rplI	ribosomal protein L9	3.63605	2.63355e-29	J	Translation, ribosomal structure and biogenesis
PFL_0583	dnaB_2	replicative DNA helicase	NA	NA	L	Replication, recombination and repair
PFL_0584	PFL_0584	radical SAM domain protein	0.537665	7.0771e-07	C	Energy production and conversion
PFL_0585	PFL_0585	conserved hypothetical protein	0.266817	0.127004	No COG code
PFL_0586	PFL_0586	putative lipoprotein	0.577392	0.0516837	N/A
PFL_0587	PFL_0587	transglutaminase-like protein	0.26211	0.0212046	E	Amino acid transport and metabolism
PFL_0588	PFL_0588	conserved hypothetical protein	0.430876	8.12583e-05	S	Function unknown
PFL_0589	PFL_0589	transglutaminase-like protein	0.214395	0.190664	E	Amino acid transport and metabolism
PFL_0590	PFL_0590	conserved hypothetical protein	-0.0157935	1	N/A
PFL_0591	PFL_0591	conserved hypothetical protein	0.0979748	0.765908	S	Function unknown
PFL_0592	azu	azurin	-0.279139	0.236111	C	Energy production and conversion
PFL_0593	nadE_2	NAD+ synthetase	-0.217244	0.32205	H	Coenzyme transport and metabolism
PFL_0594	pncB_2	nicotinate phosphoribosyltransferase	-0.0467535	0.864044	H	Coenzyme transport and metabolism
PFL_0595	PFL_0595	transcriptional regulator, LysR family	0.359564	0.0268572	K	Transcription
PFL_0596	pcd	piperideine-6-carboxylate dehydrogenase	0.0886197	0.550789	C	Energy production and conversion
PFL_0597	PFL_0597	FAD dependent oxidoreductase	0.485085	0.000104148	E	Amino acid transport and metabolism
PFL_0598	livJ	branched-chain amino acid ABC transporter, periplasmic branched-chain amino acid-binding protein LivJ	0.17802	0.273952	E	Amino acid transport and metabolism
PFL_0599	livH	high-affinity branched-chain amino acid ABC transporter, permease protein LivH	0.288357	0.141312	E	Amino acid transport and metabolism
PFL_0600	livM	high-affinity branched-chain amino acid ABC transporter, permease protein LivM	0.216686	0.211715	E	Amino acid transport and metabolism
PFL_0601	livG	high affinity branched-chain amino acid ABC transporter, ATP-binding protein LivG	-0.116248	0.643505	E	Amino acid transport and metabolism
PFL_0602	livF	high affinity branched-chain amino acid ABC transporter, ATP-binding protein LivF	0.336425	0.168615	E	Amino acid transport and metabolism
PFL_0603	PFL_0603	serine 3-dehydrogenase	0.237588	0.248813	S	Function unknown
PFL_0604	PFL_0604	cation diffusion facilitator family transporter	0.519113	0.00154679	P	Inorganic ion transport and metabolism
PFL_0605	PFL_0605	N-acylglucosamine 2-epimerase	-1.66041	7.52124e-12	G	Carbohydrate transport and metabolism
PFL_0606	ureJ	urease accessory protein UreJ	0.641897	0.00028083	O	Posttranslational modification, protein turnover, chaperones
PFL_0607	ureG	urease accessory protein UreG	0.0596496	0.843158	F	Nucleotide transport and metabolism
PFL_0608	ureF	urease accessory protein UreF	-0.0304937	0.928736	O	Posttranslational modification, protein turnover, chaperones
PFL_0609	ureE	urease accessory protein UreE	0.120849	0.600567	O	Posttranslational modification, protein turnover, chaperones
PFL_0610	desT	unsaturated fatty acid biosynthesis transcriptional regulator DesT	-0.24923	0.0776547	K	Transcription
PFL_0611	PFL_0611	conserved hypothetical protein	0.159632	0.362836	S	Function unknown
PFL_0612	PFL_0612	AsmA family protein	0.372863	0.00228146	M	Cell wall/membrane/envelope biogenesis
PFL_0613	PFL_0613	bacterioferritin family protein	0.101422	0.663268	P	Inorganic ion transport and metabolism
PFL_0614	PFL_0614	transcriptional regulator, LysR family	0.373657	0.00435579	K	Transcription
PFL_0615	PFL_0615	flavin reductase	-0.145202	0.425955	I	Lipid transport and metabolism
PFL_0616	sugE_2	quaternary ammonium compound-resistance protein SugE	-0.146941	0.737337	P	Inorganic ion transport and metabolism
PFL_0617	lipA	triacylglycerol lipase	0.270902	0.0615725	S	Function unknown
PFL_0618	PFL_0618	integral membrane protein, DUF6 family	0.512852	2.41574e-05	S	Function unknown
PFL_0619	PFL_0619	transcriptional regulator, AraC family	0.190511	0.249157	K	Transcription
PFL_0620	PFL_0620	phosphate starvation-inducible protein PsiF	0.298964	0.465272	S	Function unknown
PFL_0621	PFL_0621	hemolysin secretion/activation protein, ShlB/FhaC/HecB family	0.170372	0.217793	U	Intracellular trafficking, secretion, and vesicular transport
PFL_0622	PFL_0622	adhesin/hemagglutinin, HecA family	0.223359	0.0224222	U	Intracellular trafficking, secretion, and vesicular transport
PFL_0623	PFL_0623	conserved hypothetical protein	0.649063	8.91088e-05	N/A
PFL_0624	PFL_0624	putative lipoprotein	0.176119	0.56427	N/A
PFL_0625	PFL_0625	putative lipoprotein	0.584229	0.000667969	N/A
PFL_0626	PFL_0626	putative membrane protein	-0.287024	0.113725	S	Function unknown
PFL_0627	PFL_0627	heat shock protein, Hsp70 family	-0.23083	0.218234	O	Posttranslational modification, protein turnover, chaperones
PFL_0628	cbpA	curved DNA-binding protein	0.326995	0.0429577	O	Posttranslational modification, protein turnover, chaperones
PFL_0629	PFL_0629	putative chaperone modulatory protein CbpM	-0.0235902	0.987719	S	Function unknown
PFL_0630	PFL_0630	sensor histidine kinase	0.258193	0.135316	T	Signal transduction mechanisms
PFL_0631	ureC	urease, alpha subunit	0.344493	0.00902616	E	Amino acid transport and metabolism
PFL_0632	ureB	urease, beta subunit	0.721408	0.0344126	E	Amino acid transport and metabolism
PFL_0633	ttr	acetyltransferase, tabtoxin resistance protein	0.281374	0.146273	K	Transcription
PFL_0634	PFL_0634	acetyltransferase, GNAT family	0.585834	0.00516304	M	Cell wall/membrane/envelope biogenesis
PFL_0635	ureA	urease, gamma subunit	0.407451	0.175771	E	Amino acid transport and metabolism
PFL_0636	ureD	urease accessory protein UreD	0.243943	0.32205	O	Posttranslational modification, protein turnover, chaperones
PFL_0637	urtE	urea ABC transporter, ATP-binding protein UrtE	-0.271619	0.436316	E	Amino acid transport and metabolism
PFL_0638	urtD	urea ABC transporter, ATP-binding protein UrtD	0.131141	0.732135	E	Amino acid transport and metabolism
PFL_0639	urtC	urea ABC transporter, permease protein UrtC	0.247418	0.146304	E	Amino acid transport and metabolism
PFL_0640	urtB	urea ABC transporter, permease protein UrtB	0.223763	0.216622	E	Amino acid transport and metabolism
PFL_0641	urtA	urea ABC transporter, periplasmic urea-binding protein	0.0976822	0.629554	E	Amino acid transport and metabolism
PFL_0642	PFL_0642	conserved hypothetical protein	0.0124732	1	No COG code
PFL_0643	PFL_0643	iron-chelate uptake ABC transporter, FeCT family, permease protein	0.225519	0.206277	P	Inorganic ion transport and metabolism
PFL_0644	PFL_0644	iron-chelate ABC transporter, FeCT family, periplasmic iron-chelate-binding protein	0.152505	0.438656	P	Inorganic ion transport and metabolism
PFL_0645	PFL_0645	iron-chelate ABC transporter, FeCT family, ATP-binding protein	0.246994	0.265364	P	Inorganic ion transport and metabolism
PFL_0646	PFL_0646	TonB-dependent outermembrane receptor	0.211055	0.124987	P	Inorganic ion transport and metabolism
PFL_0647	PFL_0647	PepSY-associated membrane protein	0.204747	0.114392	S	Function unknown
PFL_0648	oprC	TonB-dependent outermembrane copper receptor OprC	-0.351562	0.00768734	P	Inorganic ion transport and metabolism
PFL_0649	PFL_0649	conserved hypothetical protein	-0.341484	0.209567	S	Function unknown
PFL_0650	PFL_0650	conserved hypothetical protein	-1.78788	1.35779e-10	S	Function unknown
PFL_0651	PFL_0651	conserved hypothetical protein	-1.08978	0.000171162	N/A
PFL_0652	PFL_0652	putative addiction module antidote protein	-0.16361	0.620667	K	Transcription
PFL_0653	PFL_0653	putative addiction module killer protein	-0.498536	0.201105	S	Function unknown
PFL_0654	cobK	precorrin-6A reductase	0.772769	5.83703e-10	H	Coenzyme transport and metabolism
PFL_0655	cbiD	cobalamin biosynthesis protein CbiD	0.375198	0.00366473	H	Coenzyme transport and metabolism
PFL_0656	cobL	precorrin-6y C5,15-methyltransferase	0.927667	2.58639e-14	H	Coenzyme transport and metabolism
PFL_0657	cobG	pseudogene	0.855035	7.66092e-11	No COG code
PFL_0658	cobH	precorrin-8X methylmutase	0.95377	5.85352e-06	H	Coenzyme transport and metabolism
PFL_0659	cobI	precorrin-2 C(20)-methyltransferase	0.87071	2.96271e-08	H	Coenzyme transport and metabolism
PFL_0660	cobJ	CbiG protein/precorrin-3B C17-methyltransferase	1.10725	3.72753e-19	H	Coenzyme transport and metabolism
PFL_0661	PFL_0661	conserved hypothetical protein	-0.249668	0.461998	No COG code
PFL_0662	PFL_0662	putative lipoprotein	-0.0804971	0.748056	N/A
PFL_0663	PFL_0663	membrane protein, MarC family	0.380307	0.0155108	U	Intracellular trafficking, secretion, and vesicular transport
PFL_0664	retS	sensor histidine kinase/response regulator RetS	0.141467	0.433261	T	Signal transduction mechanisms
PFL_0665	purD	phosphoribosylamine--glycine ligase	0.368753	0.107715	F	Nucleotide transport and metabolism
PFL_0666	purH	phosphoribosylaminoimidazolecarboxamide formyltransferase/IMP cyclohydrolase	-1.32146	1.6753e-08	F	Nucleotide transport and metabolism
PFL_0667	fis	DNA-binding protein Fis	NA	NA	K	Transcription
PFL_0668	dusB	tRNA-dihydrouridine synthase B	-0.457514	0.0463929	J	Translation, ribosomal structure and biogenesis
PFL_0669	PFL_0669	conserved domain protein	-0.360231	0.0360471	S	Function unknown
PFL_0670	prmA	ribosomal protein L11 methyltransferase	0.596967	0.000107752	J	Translation, ribosomal structure and biogenesis
PFL_0671	accC_2	acetyl-CoA carboxylase, biotin carboxylase subunit	NA	NA	I	Lipid transport and metabolism
PFL_0672	accB	acetyl-CoA carboxylase, biotin carboxyl carrier protein	NA	NA	I	Lipid transport and metabolism
PFL_0673	aroQ_2	3-dehydroquinate dehydratase, type II	-1.30139	0.000127804	E	Amino acid transport and metabolism
PFL_0674	PFL_0674	methyl-accepting chemotaxis protein	0.149614	0.383738	S	Function unknown
PFL_0675	PFL_0675	response regulator/GGDEF domain protein	2.96446	1.2377e-207	T	Signal transduction mechanisms
PFL_0676	PFL_0676	conserved hypothetical protein	0.394372	0.00254186	S	Function unknown
PFL_0677	PFL_0677	hydrolase, NUDIX family	0.287624	0.254886	S	Function unknown
PFL_0678	yciH	putative translation initiation factor SUI1	0.608796	0.0716966	J	Translation, ribosomal structure and biogenesis
PFL_0679	speA	arginine 2-monooxygenase	-0.496089	0.000181063	E	Amino acid transport and metabolism
PFL_0680	PFL_0680	MATE efflux family protein	0.416957	0.00180396	V	Defense mechanisms
PFL_0681	PFL_0681	conserved hypothetical protein	0.0493345	0.965043	No COG code
PFL_0682	PFL_0682	conserved hypothetical protein	-0.0422699	0.987672	S	Function unknown
PFL_0683	smtA	SmtA protein	0.18919	0.279338	S	Function unknown
PFL_0684	PFL_0684	putative lipoprotein	-0.244104	0.284106	S	Function unknown
PFL_0685	PFL_0685	putative lipoprotein	0.384917	0.0532985	S	Function unknown
PFL_0686	PFL_0686	conserved hypothetical protein	0.167766	0.219628	S	Function unknown
PFL_0687	PFL_0687	sensory box histidine kinase	0.290477	0.0304845	T	Signal transduction mechanisms
PFL_0688	PFL_0688	TadE family protein	-0.154412	0.380277	U	Intracellular trafficking, secretion, and vesicular transport
PFL_0689	PFL_0689	peptidase, A24 family	-0.101041	0.733745	O, U	Posttranslational modification, protein turnover, chaperones; Intracellular trafficking, secretion, and vesicular transport
PFL_0690	PFL_0690	DNA-binding response regulator, LuxR family	0.0203888	0.975223	T	Signal transduction mechanisms
PFL_0691	PFL_0691	conserved hypothetical protein	-0.354942	0.377014	N/A
PFL_0692	PFL_0692	tetratricopeptide repeat domain lipoprotein	0.475312	0.00400918	U	Intracellular trafficking, secretion, and vesicular transport
PFL_0693	PFL_0693	type II secretion system protein F domain protein	0.167272	0.313544	U	Intracellular trafficking, secretion, and vesicular transport
PFL_0694	PFL_0694	type II secretion system protein F domain protein	0.0774944	0.685943	U	Intracellular trafficking, secretion, and vesicular transport
PFL_0695	PFL_0695	type II/IV secretion system protein	-0.257517	0.126607	U	Intracellular trafficking, secretion, and vesicular transport
PFL_0696	PFL_0696	conserved hypothetical protein	-0.219048	0.126607	U	Intracellular trafficking, secretion, and vesicular transport
PFL_0697	PFL_0697	type II and III secretion system protein	-0.333652	0.00543572	U	Intracellular trafficking, secretion, and vesicular transport
PFL_0698	cpaB	Flp pilus assembly protein CpaB	-0.23068	0.139592	U	Intracellular trafficking, secretion, and vesicular transport
PFL_0699	PFL_0699	Flp/Fap pilin component family protein	0.369497	0.47764	N/A
PFL_0700	PFL_0700	putative response regulator recevier domain protein	-0.697373	0.00157361	T	Signal transduction mechanisms
PFL_0701	PFL_0701	POTRA domain protein, ShlB-type	0.587978	4.2379e-07	U	Intracellular trafficking, secretion, and vesicular transport
PFL_0702	PFL_0702	putative lipoprotein	0.330894	0.0134277	S	Function unknown
PFL_0704	PFL_0704	MaoC-like protein	0.0827807	0.644703	I	Lipid transport and metabolism
PFL_0705	PFL_0705	oxidoreductase, short chain dehydrogenase/reductase family protein	0.212629	0.198318	I	Lipid transport and metabolism
PFL_0706	PFL_0706	putative acetyl-CoA acetyltransferase	-0.027178	0.917778	I	Lipid transport and metabolism
PFL_0707	PFL_0707	methyl-accepting chemotaxis protein	0.00972863	0.970854	T	Signal transduction mechanisms
PFL_0708	PFL_0708	RIO1 family serine kinase	-0.0553423	0.832996	T	Signal transduction mechanisms
PFL_0709	cueR	Cu(I)-responsive transcriptional regulator	0.526242	0.00191859	K	Transcription
PFL_0710	PFL_0710	copper-exporting ATPase	0.19545	0.118957	P	Inorganic ion transport and metabolism
PFL_0711	PFL_0711	conserved hypothetical protein	-0.00859537	0.985987	N/A
PFL_0712	PFL_0712	putative copper chaperone CopZ	0.329688	0.433261	P	Inorganic ion transport and metabolism
PFL_0713	PFL_0713	drug resistance transporter, Bcr/CflA family	0.0469908	0.804773	P	Inorganic ion transport and metabolism
PFL_0714	PFL_0714	conserved hypothetical protein	0.201352	0.501908	N/A
PFL_0715	PFL_0715	zinc-binding alcohol dehydrogenase family protein	0.15421	0.315049	C	Energy production and conversion
PFL_0716	PFL_0716	antibiotic biosynthesis monooxygenase domain protein	-0.717501	0.0100381	S	Function unknown
PFL_0717	PFL_0717	transcriptional regulator, LysR family	-0.415461	0.00163321	K	Transcription
PFL_0718	PFL_0718	MFS transporter, aromatic acid:H+ symporter (AAHS) family	0.0566146	0.723882	G	Carbohydrate transport and metabolism
PFL_0719	add	adenosine deaminase	-0.280913	0.0396674	F	Nucleotide transport and metabolism
PFL_0720	PFL_0720	oxidoreductase, 2OG-Fe(II) oxygenase family	0.136066	0.471727	S	Function unknown
PFL_0721	PFL_0721	lipoprotein, Bmp family	0.452259	0.00170805	S	Function unknown
PFL_0722	PFL_0722	sodium/calcium exchanger family protein	0.259827	0.0605192	P	Inorganic ion transport and metabolism
PFL_0723	PFL_0723	conserved hypothetical protein	0.106259	0.528199	S	Function unknown
PFL_0724	PFL_0724	amidohydrolase family protein	0.1093	0.571122	F	Nucleotide transport and metabolism
PFL_0725	PFL_0725	short chain dehydrogenase/reductase family protein	0.694775	0.000189714	S	Function unknown
PFL_0726	PFL_0726	ABC transporter, permease protein	0.478772	0.00180439	S	Function unknown
PFL_0727	PFL_0727	ABC transporter, permease protein	-0.179392	0.203697	S	Function unknown
PFL_0728	PFL_0728	ABC transporter, ATP-binding protein	0.00914383	0.970882	S	Function unknown
PFL_0729	PFL_0729	conserved hypothetical protein	-0.42965	0.0132523	S	Function unknown
PFL_0730	PFL_0730	transcriptional regulator, TetR family	-0.212915	0.285619	K	Transcription
PFL_0731	yicE	high-affinity xanthine transporter, NCS2 family, YicE	0.433284	0.00178068	F	Nucleotide transport and metabolism
PFL_0732	PFL_0732	transcriptional regulator, LysR family	0.0634828	0.755012	K	Transcription
PFL_0733	PFL_0733	beta-alanine--pyruvate transaminase	-0.605583	0.00221779	E	Amino acid transport and metabolism
PFL_0734	mmsA_1	methylmalonate-semialdehyde dehydrogenase (acylating)	-0.0103844	0.993832	C	Energy production and conversion
PFL_0735	rrsB	NA	3.19327	1.51725e-45	No COG code
PFL_0736	PFL_0736	NA	0.739086	0.0315092	No COG code
PFL_0737	PFL_0737	NA	0.283981	0.660651	No COG code
PFL_0738	rrlB	NA	2.50401	3.41118e-56	No COG code
PFL_0739	rrfB	NA	0.462116	0.404308	No COG code
PFL_0740	recC	exodeoxyribonuclease V, gamma subunit	-1.51679	5.59411e-05	L	Replication, recombination and repair
PFL_0741	recB	exodeoxyribonuclease V, beta subunit	-1.01073	0.00746512	L	Replication, recombination and repair
PFL_0742	recD	exodeoxyribonuclease V, alpha subunit	-0.869338	0.00188386	L	Replication, recombination and repair
PFL_0743	PFL_0743	conserved hypothetical protein	-0.195072	0.545155	No COG code
PFL_0744	PFL_0744	diguanylate cyclase (GGDEF) domain protein, YfiN family	0.177998	0.202475	T	Signal transduction mechanisms
PFL_0745	PFL_0745	OmpA family lipoprotein	0.099458	0.623076	M	Cell wall/membrane/envelope biogenesis
PFL_0746	PFL_0746	transcriptional regulator, LysR family	0.227337	0.125427	K	Transcription
PFL_0747	mmsA_2	methylmalonate-semialdehyde dehydrogenase (acylating)	-0.0331118	0.880222	C	Energy production and conversion
PFL_0748	mmsB	3-hydroxyisobutyrate dehydrogenase	-0.120202	0.536345	I	Lipid transport and metabolism
PFL_0749	PFL_0749	RES domain protein	0.574552	0.00217639	S	Function unknown
PFL_0750	PFL_0750	toxin-antitoxin system antitoxin component, TIGR02293 family	0.269434	0.35858	S	Function unknown
PFL_0751	PFL_0751	conserved hypothetical protein	0.264512	0.368316	S	Function unknown
PFL_0752	kynB	arylformamidase	0.326439	0.0335966	E	Amino acid transport and metabolism
PFL_0753	kynA	tryptophan 2,3-dioxygenase	0.125538	0.461998	E	Amino acid transport and metabolism
PFL_0754	PFL_0754	transcriptional regulator, GntR family/aminotransferase, classes I and II	-0.112536	0.488292	K	Transcription
PFL_0755	PFL_0755	benzoate transporter family protein	0.356027	0.0113418	Q	Secondary metabolites biosynthesis, transport and catabolism
PFL_0756	aroP_2	aromatic amino acid transport protein AroP	0.135603	0.472653	E	Amino acid transport and metabolism
PFL_0757	antC	anthranilate dioxygenase reductase	0.271639	0.208273	C	Energy production and conversion
PFL_0758	antB	anthranilate 1,2-dioxygenase, small subunit	-0.160614	0.475563	Q	Secondary metabolites biosynthesis, transport and catabolism
PFL_0759	antA	anthranilate 1,2-dioxygenase, large subunit	0.22926	0.100639	Q	Secondary metabolites biosynthesis, transport and catabolism
PFL_0760	PFL_0760	transcriptional regulator, AraC family	0.128824	0.567814	K	Transcription
PFL_0761	PFL_0761	transcriptional regulator, AsnC family	0.118175	0.788514	K	Transcription
PFL_0762	kynU	kynureninase	0.359375	0.0135314	E	Amino acid transport and metabolism
PFL_0763	PFL_0763	amino acid permease, APC family	0.062296	0.769808	E	Amino acid transport and metabolism
PFL_0764	PFL_0764	transcriptional regulator, MerR family	0.162433	0.697445	K	Transcription
PFL_0765	PFL_0765	NAD(P)H dehydrogenase, quinone family	0.291897	0.249157	S	Function unknown
PFL_0766	PFL_0766	transcriptional regulator, LysR family	0.212292	0.237989	K	Transcription
PFL_0767	PFL_0767	putative membrane protein	0.461373	0.0229885	S	Function unknown
PFL_0768	PFL_0768	antibiotic biosynthesis monooxygenase domain protein	0.0641094	0.859242	S	Function unknown
PFL_0769	mdaB	NAD(P)H dehydrogenase, quinone family	-0.172314	0.360655	S	Function unknown
PFL_0770	PFL_0770	transcriptional regulator, LysR family	-0.120591	0.49664	K	Transcription
PFL_0771	ggt_2	gamma-glutamyltransferase	-0.0207158	0.926246	E	Amino acid transport and metabolism
PFL_0772	PFL_0772	inorganic anion transporter, SulP family	0.321027	0.0235054	P	Inorganic ion transport and metabolism
PFL_0773	PFL_0773	transporter, gluconate:H+ symporter family	0.122919	0.518414	P	Inorganic ion transport and metabolism
PFL_0774	PFL_0774	transcriptional regulator, RpiR family/SIS domain protein	0.351314	0.149215	K	Transcription
PFL_0775	PFL_0775	N-acyl-D-aspartate deacylase	0.0334052	0.86791	Q	Secondary metabolites biosynthesis, transport and catabolism
PFL_0776	PFL_0776	glyoxalase family protein	-2.33263	2.47075e-20	S	Function unknown
PFL_0777	PFL_0777	transcriptional regulator, AraC family	-0.141923	0.502946	K	Transcription
PFL_0778	PFL_0778	methyl-accepting chemotaxis sensory transducer	-2.05463	7.5777e-55	S	Function unknown
PFL_0779	PFL_0779	phosphoglycerate mutase family protein	0.556511	0.0076082	T	Signal transduction mechanisms
PFL_0780	PFL_0780	conserved hypothetical protein	0.174062	0.558393	N/A
PFL_0781	PFL_0781	conserved hypothetical protein	-0.0751675	0.828247	S	Function unknown
PFL_0782	PFL_0782	conserved hypothetical protein	0.212639	0.572172	S	Function unknown
PFL_0783	PFL_0783	pesticin domain protein	0.379545	0.157855	S	Function unknown
PFL_0784	PFL_0784	conserved hypothetical protein	0.463319	0.0693768	N/A
PFL_0785	PFL_0785	conserved hypothetical protein	0.134702	0.892852	N/A
PFL_0786	PFL_0786	dolichyl-phosphate-mannose-protein mannosyltransferase	0.348516	0.00761064	No COG code
PFL_0787	PFL_0787	transcriptional regulator, HxlR family	0.299126	0.19431	K	Transcription
PFL_0788	PFL_0788	oxidoreductase, zinc-binding dehydrogenase family	0.452758	0.0158025	C	Energy production and conversion
PFL_0789	PFL_0789	conserved hypothetical protein	0.00783573	0.985987	N/A
PFL_0790	PFL_0790	conserved hypothetical protein	0.0287141	0.933587	N/A
PFL_0791	PFL_0791	conserved hypothetical protein	0.189096	0.646259	N/A
PFL_0792	PFL_0792	transcriptional regulator, AraC family	0.659364	4.22338e-05	K	Transcription
PFL_0793	eamA	O-acetylserine/cysteine export protein EamA	0.411207	0.00786107	E, G	Amino acid transport and metabolism; Carbohydrate transport and metabolism
PFL_0794	PFL_0794	putative membrane protein	0.272545	0.0272957	M	Cell wall/membrane/envelope biogenesis
PFL_0795	PFL_0795	acetyltransferase, GNAT family	0.385345	0.175818	S	Function unknown
PFL_0796	PFL_0796	endoribonuclease L-PSP family protein	0.919951	9.32799e-05	J	Translation, ribosomal structure and biogenesis
PFL_0797	PFL_0797	conserved hypothetical protein	0.47152	0.0163907	S	Function unknown
PFL_0798	PFL_0798	conserved hypothetical protein	0.0368277	0.880613	No COG code
PFL_0799	PFL_0799	transporter, BCCT family	0.14097	0.343885	P	Inorganic ion transport and metabolism
PFL_0800	PFL_0800	renal dipeptidase family protein	0.28692	0.0738951	E	Amino acid transport and metabolism
PFL_0801	PFL_0801	aldehyde dehydrogenase family protein	0.0983303	0.61821	C	Energy production and conversion
PFL_0802	PFL_0802	transcriptional regulator, LysR family	0.0483222	0.840158	K	Transcription
PFL_0803	PFL_0803	putative membrane protein	0.246879	0.108896	S	Function unknown
PFL_0804	PFL_0804	putative endoribonuclease L-PSP	-0.126923	0.756001	J	Translation, ribosomal structure and biogenesis
PFL_0805	PFL_0805	FAD dependent oxidoreductase	-0.0933991	0.637408	S	Function unknown
PFL_0806	PFL_0806	DNA-binding protein	-0.0320397	0.912798	K	Transcription
PFL_0807	PFL_0807	acetyltransferase, GNAT family	0.0301462	0.877781	J	Translation, ribosomal structure and biogenesis
PFL_0808	PFL_0808	pseudogene	-0.0424152	0.834783	No COG code
PFL_0809	PFL_0809	pseudogene	0.24983	0.373961	No COG code
PFL_0810	PFL_0810	conserved hypothetical protein	-1.2578	0.0413851	N/A
PFL_0812	PFL_0812	conserved hypothetical protein	0.389777	0.235567	N/A
PFL_0813	PFL_0813	FAD binding domain/FAD linked oxidase domain/4Fe-4S binding domain protein	0.192972	0.111782	C	Energy production and conversion
PFL_0814	PFL_0814	conserved hypothetical protein	0.257928	0.121464	S	Function unknown
PFL_0815	PFL_0815	iron-sulfur cluster-binding protein	0.224538	0.0949596	C	Energy production and conversion
PFL_0816	PFL_0816	cysteine-rich domain protein	0.212174	0.199596	C	Energy production and conversion
PFL_0817	glcA	glycolate permease GlcA	0.363578	0.0279661	C	Energy production and conversion
PFL_0818	pdhR	pyruvate dehydrogenase complex repressor	-0.422952	0.10362	K	Transcription
PFL_0819	smpB	SsrA-binding protein	1.25739	6.4579e-05	O	Posttranslational modification, protein turnover, chaperones
PFL_0820	PFL_0820	sodium dependent symporter, SNF family	0.189909	0.241019	P	Inorganic ion transport and metabolism
PFL_0821	PFL_0821	polyketide cyclase/dehydrase family protein	NA	NA	I	Lipid transport and metabolism
PFL_0822	PFL_0822	conserved hypothetical protein	0.862772	0.000180887	S	Function unknown
PFL_0823	omlA	outer membrane lipoprotein OmlA	-1.17854	0.0177743	M	Cell wall/membrane/envelope biogenesis
PFL_0824	fur	ferric uptake regulation protein	NA	NA	P	Inorganic ion transport and metabolism
PFL_0825	recN	DNA repair protein RecN	-0.166707	0.241341	L	Replication, recombination and repair
PFL_0826	grpE	co-chaperone GrpE	NA	NA	O	Posttranslational modification, protein turnover, chaperones
PFL_0827	dnaK	chaperone protein DnaK	NA	NA	O	Posttranslational modification, protein turnover, chaperones
PFL_0828	dnaJ	chaperone protein DnaJ	NA	NA	O	Posttranslational modification, protein turnover, chaperones
PFL_0829	dapB	dihydrodipicolinate reductase	NA	NA	E	Amino acid transport and metabolism
PFL_0830	carA	carbamoyl-phosphate synthase, small subunit	NA	NA	F	Nucleotide transport and metabolism
PFL_0831	carB	carbamoyl-phosphate synthase, large subunit	NA	NA	F	Nucleotide transport and metabolism
PFL_0832	greA	transcription elongation factor GreA	3.04653	2.06197e-27	K	Transcription
PFL_0833	PFL_0833	conserved hypothetical protein	-0.500732	0.0366832	N/A
PFL_0834	PFL_0834	RNA-binding protein, YhbY family	NA	NA	J	Translation, ribosomal structure and biogenesis
PFL_0835	rrmJ	ribosomal RNA large subunit methyltransferase J	NA	NA	J	Translation, ribosomal structure and biogenesis
PFL_0836	ftsH	ATP-dependent metalloprotease FtsH	-6.68451	6.05701e-45	O	Posttranslational modification, protein turnover, chaperones
PFL_0837	folP	dihydropteroate synthase	NA	NA	H	Coenzyme transport and metabolism
PFL_0838	glmM	phosphoglucosamine mutase	NA	NA	G	Carbohydrate transport and metabolism
PFL_0839	tpiA	triose-phosphate isomerase	NA	NA	G	Carbohydrate transport and metabolism
PFL_0840	PFL_0840	NA	NA	NA	No COG code
PFL_0841	PFL_0841	NA	NA	NA	No COG code
PFL_0842	PFL_0842	pseudogene	2.20593	6.24977e-05	No COG code
PFL_0843	nusA	transcription termination factor NusA	NA	NA	K	Transcription
PFL_0844	infB	translation initiation factor IF-2	NA	NA	J	Translation, ribosomal structure and biogenesis
PFL_0845	rbfA	ribosome-binding factor A	3.5141	1.06444e-28	J	Translation, ribosomal structure and biogenesis
PFL_0846	truB	tRNA pseudouridine synthase B	1.22184	1.17783e-22	J	Translation, ribosomal structure and biogenesis
PFL_0847	rpsO	ribosomal protein S15	NA	NA	J	Translation, ribosomal structure and biogenesis
PFL_0848	pnp	polyribonucleotide nucleotidyltransferase	NA	NA	J	Translation, ribosomal structure and biogenesis
PFL_0849	PFL_0849	NA	-0.385742	0.379785	No COG code
PFL_0850	PFL_0850	conserved hypothetical protein	-0.0638	0.861595	N/A
PFL_0851	nadC	nicotinate-nucleotide diphosphorylase	0.0315231	0.93546	H	Coenzyme transport and metabolism
PFL_0852	PFL_0852	conserved hypothetical protein	-2.70944	9.39147e-76	S	Function unknown
PFL_0853	ampD	N-acetyl-anhydromuramyl-L-alanine amidase AmpD	-0.541185	0.109181	V	Defense mechanisms
PFL_0854	ampE	inner membrane protein AmpE	-0.192177	0.368693	V	Defense mechanisms
PFL_0855	PFL_0855	methyl-accepting chemotaxis protein	0.258661	0.05688	S	Function unknown
PFL_0857	PFL_0857	hydrolase, TatD family	-0.297714	0.270057	L	Replication, recombination and repair
PFL_0858	fruR	DNA-binding transcriptional regulator FruR	-0.89555	5.85359e-09	K	Transcription
PFL_0859	fruB	putative multiphosphoryl transfer protein FruB	-0.290299	0.045658	G	Carbohydrate transport and metabolism
PFL_0860	fruK	1-phosphofructokinase	0.261606	0.267598	G	Carbohydrate transport and metabolism
PFL_0861	fruA	PTS system, fructose-specific IIBC component	0.013708	0.960195	G	Carbohydrate transport and metabolism
PFL_0862	PFL_0862	PhoD family protein	-0.193133	0.271813	P	Inorganic ion transport and metabolism
PFL_0863	PFL_0863	flavodoxin/oxidoreductase NAD binding domain protein	0.111104	0.441851	P	Inorganic ion transport and metabolism
PFL_0864	PFL_0864	TonB-dependent outermembrane receptor	0.266092	0.0212448	P	Inorganic ion transport and metabolism
PFL_0865	PFL_0865	oxidoreductase, 2OG-Fe(II) oxygenase family	0.545647	0.00157361	S	Function unknown
PFL_0866	PFL_0866	Sel1 domain protein	0.070428	0.759037	S	Function unknown
PFL_0867	speC	ornithine decarboxylase	-0.251869	0.119464	E	Amino acid transport and metabolism
PFL_0868	opuCA	glycine betaine/carnitine/choline ABC transporter, ATP-binding protein	-0.228537	0.122128	E	Amino acid transport and metabolism
PFL_0869	opuCB	glycine betaine/carnitine/choline ABC transporter, permease protein	-0.185718	0.346487	E	Amino acid transport and metabolism
PFL_0870	opuCC	glycine betaine/carnitine/choline ABC transporter, periplasmic glycine betaine/carnitine/choline-binding protein	0.169083	0.251731	E	Amino acid transport and metabolism
PFL_0871	opuCB2	glycine betaine/carnitine/choline ABC transporter, permease protein	-0.152641	0.432469	E	Amino acid transport and metabolism
PFL_0872	prfC	peptide chain release factor 3	NA	NA	J	Translation, ribosomal structure and biogenesis
PFL_0873	PFL_0873	conserved hypothetical protein	0.00165551	1	N/A
PFL_0874	dppF	dipeptide ABC transporter, ATP-binding protein DppF	0.59017	0.00273348	V	Defense mechanisms
PFL_0875	dppD	dipeptide ABC transporter, ATP-binding protein DppD	0.172307	0.48401	V	Defense mechanisms
PFL_0876	dppC	dipeptide ABC transporter, permease protein DppC	0.868262	3.33257e-08	E, P	Amino acid transport and metabolism; Inorganic ion transport and metabolism
PFL_0877	dppB	dipeptide ABC transporter, permease protein DppB	0.936796	6.19645e-09	E, P	Amino acid transport and metabolism; Inorganic ion transport and metabolism
PFL_0878	dppA1	dipeptide ABC transporter, periplasmic dipeptide-binding protein DppA 1	0.416538	0.00218332	E	Amino acid transport and metabolism
PFL_0879	PFL_0879	outer membrane porin, OprD family	0.570156	6.78912e-05	M	Cell wall/membrane/envelope biogenesis
PFL_0880	dppA2	dipeptide ABC transporter, periplasmic dipeptide-binding protein DppA 2	-0.569597	0.000966212	E	Amino acid transport and metabolism
PFL_0881	dppA3	dipeptide ABC transporter, periplasmic dipeptide-binding protein DppA 3	-0.132709	0.389486	E	Amino acid transport and metabolism
PFL_0882	PFL_0882	pseudogene	-0.145248	0.730279	No COG code
PFL_0883	PFL_0883	conserved hypothetical protein	-0.0013305	1	S	Function unknown
PFL_0884	PFL_0884	sensor histidine kinase	-1.33074	5.52737e-08	T	Signal transduction mechanisms
PFL_0885	PFL_0885	DNA-binding response regulator, Fis family	NA	NA	T	Signal transduction mechanisms
PFL_0886	PFL_0886	ABC transporter, ATP-binding protein	0.0567781	0.741739	P	Inorganic ion transport and metabolism
PFL_0887	PFL_0887	conserved hypothetical protein	0.234191	0.644703	N/A
PFL_0888	PFL_0888	putative phosphatidylcholine-hydrolyzing phospholipase C	0.450828	0.000358004	S	Function unknown
PFL_0889	PFL_0889	transporter, AEC family	0.229625	0.360655	S	Function unknown
PFL_0890	PFL_0890	putative 4-carboxymuconolactone decarboxylase	-0.488228	0.0165615	Q	Secondary metabolites biosynthesis, transport and catabolism
PFL_0891	PFL_0891	K+-dependent Na+/Ca+ exchanger-like protein	0.388382	0.0120946	P	Inorganic ion transport and metabolism
PFL_0892	PFL_0892	lipoprotein, RplA family	-0.146134	0.710956	M	Cell wall/membrane/envelope biogenesis
PFL_0893	gatB	aspartyl/glutamyl-tRNA(Asn/Gln) amidotransferase, B subunit	NA	NA	J	Translation, ribosomal structure and biogenesis
PFL_0894	gatA	glutamyl-tRNA(Gln) amidotransferase, A subunit	NA	NA	J	Translation, ribosomal structure and biogenesis
PFL_0895	gatC	glutamyl-tRNA(Gln) amidotransferase, C subunit	NA	NA	J	Translation, ribosomal structure and biogenesis
PFL_0896	mreB	rod shape-determining protein MreB	NA	NA	D	Cell cycle control, cell division, chromosome partitioning
PFL_0897	mreC	rod shape-determining protein MreC	1.3096	0.00305017	M	Cell wall/membrane/envelope biogenesis
PFL_0898	mreD	rod shape-determining protein MreD	0.882844	0.000500159	M	Cell wall/membrane/envelope biogenesis
PFL_0899	maf_1	septum formation protein Maf	0.171164	0.498331	D	Cell cycle control, cell division, chromosome partitioning
PFL_0900	rng	ribonuclease G	-1.39116	6.73059e-11	J	Translation, ribosomal structure and biogenesis
PFL_0901	PFL_0901	conserved hypothetical protein	-2.89307	6.22114e-66	S	Function unknown
PFL_0902	PFL_0902	hydrolase, carbon-nitrogen family	-0.0277641	0.899702	S	Function unknown
PFL_0903	tldD	TldD protein	-0.0686617	0.77801	S	Function unknown
PFL_0904	PFL_0904	conserved hypothetical protein	2.59044	6.11201e-11	S	Function unknown
PFL_0905	pmbA	PmbA protein	0.0703557	0.699347	S	Function unknown
PFL_0906	fagA	FagA protein	-0.0990905	0.805059	S	Function unknown
PFL_0907	fumC_1	fumarate hydratase, class II	0.0340437	0.901918	C	Energy production and conversion
PFL_0908	PFL_0908	conserved hypothetical protein	0.200261	0.568213	No COG code
PFL_0909	sodA1	superoxide dismutase, Mn	0.280956	0.148218	P	Inorganic ion transport and metabolism
PFL_0910	PFL_0910	metal cation transporter, zinc(II)-iron(II) permease (ZIP) family	-0.082155	0.688433	P	Inorganic ion transport and metabolism
PFL_0911	ptsH	phosphocarrier protein HPr	-2.27417	0.00183982	G	Carbohydrate transport and metabolism
PFL_0912	PFL_0912	P-loop ATPase, UPF0042 family	0.926138	1.47668e-05	S	Function unknown
PFL_0913	ptsN	PTS IIA-like nitrogen-regulatory protein PtsN	0.314375	0.56793	G	Carbohydrate transport and metabolism
PFL_0914	yhbH	putative sigma(54) modulation protein	0.323714	0.423339	J	Translation, ribosomal structure and biogenesis
PFL_0915	rpoN	RNA polymerase sigma-54 factor	NA	NA	K	Transcription
PFL_0916	lptB	lipopolysaccharide ABC transporter, ATP-binding protein LptB	NA	NA	S	Function unknown
PFL_0917	lptA	lipopolysaccharide ABC transporter, periplasmic lipopolysaccharide-binding protein LptA	NA	NA	S	Function unknown
PFL_0918	lptC	putative lipopolysaccharide ABC transporter, permease protein LptC	NA	NA	S	Function unknown
PFL_0919	kdsC	3-deoxy-D-manno-octulosonate 8-phosphate phosphatase	-0.143198	0.949724	S	Function unknown
PFL_0920	kdsD	arabinose 5-phosphate isomerase	NA	NA	M	Cell wall/membrane/envelope biogenesis
PFL_0921	ttg2A	toluene tolerance ABC efflux transporter, ATP-binding protein	-1.48297	9.44265e-08	Q	Secondary metabolites biosynthesis, transport and catabolism
PFL_0922	ttg2B	toluene tolerance protein Ttg2B	-1.36258	1.47114e-06	Q	Secondary metabolites biosynthesis, transport and catabolism
PFL_0923	ttg2C	toluene tolerance protein Ttg2C	-1.16718	0.0050129	Q	Secondary metabolites biosynthesis, transport and catabolism
PFL_0924	ttg2D	toluene tolerance protein Ttg2D	-1.82971	1.51644e-10	Q	Secondary metabolites biosynthesis, transport and catabolism
PFL_0925	ttg2E	toluene tolerance protein Ttg2E	-1.02628	0.0180429	S	Function unknown
PFL_0926	ttg2F	toluene tolerance protein Ttg2F	2.26188	2.81226e-05	K	Transcription
PFL_0927	murA	UDP-N-acetylglucosamine 1-carboxyvinyltransferase	-0.630165	0.217793	M	Cell wall/membrane/envelope biogenesis
PFL_0928	hisG	ATP phosphoribosyltransferase	0.017552	0.950687	E	Amino acid transport and metabolism
PFL_0929	hisD	histidinol dehydrogenase	0.373552	0.0213984	E	Amino acid transport and metabolism
PFL_0930	hisC_1	histidinol-phosphate transaminase	-0.293075	0.148374	E	Amino acid transport and metabolism
PFL_0931	PFL_0931	conserved hypothetical protein	0.396728	0.0571008	P	Inorganic ion transport and metabolism
PFL_0932	PFL_0932	TonB-dependent outermembrane receptor	0.224654	0.0916338	P	Inorganic ion transport and metabolism
PFL_0933	algW	serine protease AlgW	0.162296	0.563854	O	Posttranslational modification, protein turnover, chaperones
PFL_0934	PFL_0934	conserved hypothetical protein	0.226916	0.275606	S	Function unknown
PFL_0935	cysD	sulfate adenylyltransferase, small subunit	NA	NA	P	Inorganic ion transport and metabolism
PFL_0936	cysN	putative sulfate adenylyltransferase, large subunit/adenylylsulfate kinase	-1.07286	0.0501114	P	Inorganic ion transport and metabolism
PFL_0937	PFL_0937	Acyltransferase	0.597856	3.21617e-05	I	Lipid transport and metabolism
PFL_0938	pta	phosphate acetyltransferase	0.18995	0.327292	C	Energy production and conversion
PFL_0939	PFL_0939	conserved hypothetical protein	0.440718	0.10729	S	Function unknown
PFL_0940	slyD	peptidyl-prolyl cis-trans isomerase, FKBP-type SlyD	0.753203	1.64107e-05	O	Posttranslational modification, protein turnover, chaperones
PFL_0941	PFL_0941	glutathione peroxidase, BtuE family	0.387462	0.124349	O	Posttranslational modification, protein turnover, chaperones
PFL_0942	PFL_0942	oxidoreductase, FAD/FMN dependent	-0.27342	0.0994815	C	Energy production and conversion
PFL_0943	PFL_0943	glycosyltransferase, group 1 family	0.108074	0.5482	M	Cell wall/membrane/envelope biogenesis
PFL_0944	PFL_0944	CysZ family protein	0.585483	0.000683701	P	Inorganic ion transport and metabolism
PFL_0945	trxB_1	thioredoxin-disulfide reductase	NA	NA	O	Posttranslational modification, protein turnover, chaperones
PFL_0946	hopJ	type III effector protein HopJ	-0.0104654	0.990402	S	Function unknown
PFL_0947	PFL_0947	Protein of unknown function DUF1244	0.166986	0.572935	S	Function unknown
PFL_0948	folB_1	dihydroneopterin aldolase	-0.16322	0.597414	H	Coenzyme transport and metabolism
PFL_0949	folE1	GTP cyclohydrolase I	-0.553644	0.0271889	H	Coenzyme transport and metabolism
PFL_0950	PFL_0950	short chain dehydrogenase/reductase family protein	0.361137	0.0463991	H	Coenzyme transport and metabolism
PFL_0951	PFL_0951	conserved hypothetical protein	0.312364	0.290084	S	Function unknown
PFL_0952	PFL_0952	transcriptional regulator, MerR family	0.450185	0.00212688	K	Transcription
PFL_0953	PFL_0953	conserved hypothetical protein	0.19918	0.321741	No COG code
PFL_0954	PFL_0954	sensory box protein	0.933459	0.000117997	T	Signal transduction mechanisms
PFL_0955	PFL_0955	putative flavodoxin	-0.196467	0.518414	C	Energy production and conversion
PFL_0956	PFL_0956	transcriptional regulator, LysR family	0.387337	0.0173633	K	Transcription
PFL_0957	PFL_0957	LrgA family protein	0.874529	0.00642705	S	Function unknown
PFL_0958	PFL_0958	LrgB family membrane protein	0.197155	0.233316	M	Cell wall/membrane/envelope biogenesis
PFL_0959	PFL_0959	class II aldolase and adducin N-terminal domain protein	0.0354087	0.879625	G	Carbohydrate transport and metabolism
PFL_0960	PFL_0960	alpha/beta hydrolase family protein	0.254934	0.145759	S	Function unknown
PFL_0961	PFL_0961	oxidoreductase, short chain dehydrogenase/reductase family	0.630054	9.38515e-06	S	Function unknown
PFL_0962	PFL_0962	conserved hypothetical protein	0.331137	0.190548	No COG code
PFL_0963	PFL_0963	lipoprotein, DUF1302 family	0.326055	0.0198913	S	Function unknown
PFL_0964	PFL_0964	conserved hypothetical protein	0.145505	0.303848	S	Function unknown
PFL_0965	PFL_0965	transcriptional regulator, LuxR family	0.34016	0.00549277	K	Transcription
PFL_0967	hmgA	homogentisate 1,2-dioxygenase	0.40398	0.0090391	Q	Secondary metabolites biosynthesis, transport and catabolism
PFL_0968	fahA	fumarylacetoacetase	1.05701	6.8156e-09	Q	Secondary metabolites biosynthesis, transport and catabolism
PFL_0969	maiA	maleylacetoacetate isomerase	1.44724	1.49242e-13	Q	Secondary metabolites biosynthesis, transport and catabolism
PFL_0970	PFL_0970	MFS transporter, aromatic acid:H+ symporter (AAHS) family	0.0703513	0.714697	G	Carbohydrate transport and metabolism
PFL_0971	PFL_0971	acetyltransferase, GNAT family	0.217215	0.591229	S	Function unknown
PFL_0972	PFL_0972	conserved hypothetical protein	0.116997	0.543744	S	Function unknown
PFL_0973	ldh	leucine dehydrogenase	0.349216	0.0158779	E	Amino acid transport and metabolism
PFL_0974	PFL_0974	conserved hypothetical protein	-0.0267381	0.941238	N/A
PFL_0975	PFL_0975	YebG family protein	0.0737493	0.860415	S	Function unknown
PFL_0976	PFL_0976	PsiE family protein	0.186277	0.600204	S	Function unknown
PFL_0977	PFL_0977	conserved hypothetical protein	0.36868	0.300207	N/A
PFL_0978	sdaC	serine transporter SdaC	0.23245	0.0921835	E	Amino acid transport and metabolism
PFL_0979	sdaB	L-serine ammonia-lyase 2	0.261363	0.121643	E	Amino acid transport and metabolism
PFL_0980	PFL_0980	transcriptional regulator, LysR family	-0.192755	0.288373	K	Transcription
PFL_0981	PFL_0981	conserved hypothetical protein	0.0651765	0.886874	S	Function unknown
PFL_0982	fecA	TonB-dependent outermembrane ferric citrate receptor FecA	0.370186	0.00158094	P	Inorganic ion transport and metabolism
PFL_0983	fecR	sigma factor regulatory protein FecR	0.327818	0.0366011	S	Function unknown
PFL_0984	fecI	RNA polymerase sigma factor FecI	0.260586	0.218234	K	Transcription
PFL_0985	PFL_0985	conserved hypothetical protein	0.62693	0.00209971	S	Function unknown
PFL_0986	PFL_0986	PepSY-associated TM helix domain protein	0.510367	0.000851311	S	Function unknown
PFL_0987	PFL_0987	conserved hypothetical protein	0.60427	0.0340739	S	Function unknown
PFL_0988	PFL_0988	RNA polymerase sigma-70 factor, ECF family	0.199315	0.519812	K	Transcription
PFL_0989	PFL_0989	sigma factor regulatory protein, FecR/PupR family	0.310608	0.094432	T	Signal transduction mechanisms
PFL_0990	exbD5	TonB system transport protein ExbD5	-0.0973714	0.864044	U	Intracellular trafficking, secretion, and vesicular transport
PFL_0991	tonB5	periplasmic energy transduction protein TonB5	-0.282601	0.125427	S	Function unknown
PFL_0992	PFL_0992	TonB-dependent outermembrane receptor	0.359032	0.00389261	P	Inorganic ion transport and metabolism
PFL_0993	exbB5	TonB system transport protein ExbB5	-0.027564	0.908902	S	Function unknown
PFL_0994	PFL_0994	Ser/Thr protein phosphatase/5'-nucleotidase domain protein	0.566381	0.000293334	F	Nucleotide transport and metabolism
PFL_0995	PFL_0995	TonB-dependent outermembrane receptor	0.299937	0.00768783	P	Inorganic ion transport and metabolism
PFL_0996	PFL_0996	conserved hypothetical protein	0.282015	0.0412874	No COG code
PFL_0997	PFL_0997	putative acid phosphatase	0.341296	0.0225785	I	Lipid transport and metabolism
PFL_0998	PFL_0998	outer membrane porin, OprD family	0.29642	0.00907169	M	Cell wall/membrane/envelope biogenesis
PFL_0999	PFL_0999	transcriptional regulator, AraC family	0.270811	0.130643	K	Transcription
PFL_1000	PFL_1000	integral membrane protein, DUF6 family	0.220699	0.166465	S	Function unknown
PFL_1001	ghrB2	glyoxylate/hydroxypyruvate reductase B	0.14168	0.518452	C	Energy production and conversion
PFL_1002	PFL_1002	transcriptional regulator, LysR family	0.370038	0.019012	K	Transcription
PFL_1003	fusA	fusaric acid resistance protein FusA	0.263432	0.0434116	M	Cell wall/membrane/envelope biogenesis
PFL_1004	fusBCD	fusaric acid resistance protein FusBCD	-0.0681932	0.650825	S	Function unknown
PFL_1005	PFL_1005	conserved hypothetical protein	0.530315	0.0812501	S	Function unknown
PFL_1006	fusE	fusaric acid resistance protein FusE	0.364273	0.0731653	V	Defense mechanisms
PFL_1007	PFL_1007	putative lipoprotein	0.20717	0.217793	N/A
PFL_1008	PFL_1008	short chain dehydrogenase/reductase family protein	-0.36072	0.121464	S	Function unknown
PFL_1009	PFL_1009	conserved hypothetical protein	0.248216	0.423782	N/A
PFL_1010	PFL_1010	conserved hypothetical protein	NA	NA	N/A
PFL_1011	fic	cell filamentation protein Fic	0.207996	0.354703	D	Cell cycle control, cell division, chromosome partitioning
PFL_1012	PFL_1012	conserved hypothetical protein	0.240813	0.415032	N/A
PFL_1013	algA	alginate biosynthesis protein AlgA	-0.00134421	1	M	Cell wall/membrane/envelope biogenesis
PFL_1014	algF	alginate biosynthesis protein AlgF	-0.332202	0.0883483	M	Cell wall/membrane/envelope biogenesis
PFL_1015	PFL_1015	alginate biosynthesis protein AlgJ	0.258654	0.155599	M	Cell wall/membrane/envelope biogenesis
PFL_1016	algI	alginate biosynthesis protein AlgI	0.505964	0.00957203	M	Cell wall/membrane/envelope biogenesis
PFL_1017	algL	alginate lyase	0.101263	0.66968	G	Carbohydrate transport and metabolism
PFL_1018	algX	alginate biosynthesis protein AlgX	-0.166975	0.338561	M	Cell wall/membrane/envelope biogenesis
PFL_1019	algG	poly(beta-D-mannuronate) C5 epimerase AlgG	-0.0644386	0.846882	M	Cell wall/membrane/envelope biogenesis
PFL_1020	algE	alginate biosynthesis protein AlgE	0.425048	0.00746704	M	Cell wall/membrane/envelope biogenesis
PFL_1021	algK	alginate biosynthesis protein AlgK	0.374976	0.0390027	M	Cell wall/membrane/envelope biogenesis
PFL_1022	alg44	alginate biosynthesis protein Alg44	0.0466882	0.861726	M	Cell wall/membrane/envelope biogenesis
PFL_1023	PFL_1023	alginate biosynthesis protein Alg8	-0.362724	0.0193559	M	Cell wall/membrane/envelope biogenesis
PFL_1024	algD	GDP-mannose 6-dehydrogenase AlgD	0.276389	0.0942395	M	Cell wall/membrane/envelope biogenesis
PFL_1025	PFL_1025	conserved hypothetical protein	-0.132752	0.518452	S	Function unknown
PFL_1026	PFL_1026	polysaccharide deacetylase family protein	-0.410276	0.0112812	G	Carbohydrate transport and metabolism
PFL_1027	PFL_1027	PhoH family protein	0.226107	0.254087	T	Signal transduction mechanisms
PFL_1028	PFL_1028	RND transporter, HAE1 family	-0.211174	0.136804	V	Defense mechanisms
PFL_1029	PFL_1029	efflux transporter, RND family, MFP subunit	-0.668214	8.04926e-05	V	Defense mechanisms
PFL_1030	PFL_1030	glyoxalase family protein	0.189088	0.760778	S	Function unknown
PFL_1031	PFL_1031	transcriptional regulator, LysR family	0.419561	0.0153491	K	Transcription
PFL_1032	ribD_1	riboflavin biosynthesis protein RibD	0.14409	0.453579	H	Coenzyme transport and metabolism
PFL_1033	PFL_1033	WD-repeat family protein	0.0116259	0.975078	S	Function unknown
PFL_1034	PFL_1034	putative GTP cyclohydrolase II	0.582078	0.0193366	H	Coenzyme transport and metabolism
PFL_1035	PFL_1035	conserved hypothetical protein	0.675209	0.000178729	T	Signal transduction mechanisms
PFL_1036	PFL_1036	methyltransferase, UbiE/COQ5 family	0.415789	0.0389354	S	Function unknown
PFL_1037	PFL_1037	conserved hypothetical protein	0.471245	0.217793	S	Function unknown
PFL_1038	moaC_1	molybdenum cofactor biosynthesis protein C	0.0249619	0.945184	H	Coenzyme transport and metabolism
PFL_1039	moaD	putative molybdopterin converting factor, subunit 1	-0.145806	0.730671	H	Coenzyme transport and metabolism
PFL_1040	moaE_1	molybdopterin converting factor, subunit 2	0.677671	0.0380921	H	Coenzyme transport and metabolism
PFL_1041	PFL_1041	lysine-arginine-ornithine binding periplasmic protein	-0.368148	0.0438152	P	Inorganic ion transport and metabolism
PFL_1042	PFL_1042	YheO-like protein	0.240564	0.441946	S	Function unknown
PFL_1043	PFL_1043	conserved hypothetical protein	0.934983	0.0108252	N/A
PFL_1044	PFL_1044	pseudogene	0.15916	0.430776	No COG code
PFL_1045	PFL_1045	ornithine cyclodeaminase family protein	0.255393	0.146351	E	Amino acid transport and metabolism
PFL_1046	rhlB	pseudogene	0.306672	0.0152729	No COG code
PFL_1047	estB	carboxylesterase 2	0.0304482	0.917561	S	Function unknown
PFL_1048	aapJ	general L-amino acid ABC transporter, periplasmic L-amino acid-binding protein AapJ	-0.193323	0.204441	E	Amino acid transport and metabolism
PFL_1049	aapQ	general L-amino acid ABC transporter, permease protein AapQ	-0.141433	0.466443	E	Amino acid transport and metabolism
PFL_1050	aapM	general L-amino acid ABC transporter, permease protein AapM	0.15497	0.413896	E	Amino acid transport and metabolism
PFL_1051	aapP	general L-amino acid ABC transporter, ATP-binding protein AapP	-0.0511348	0.850533	E	Amino acid transport and metabolism
PFL_1052	ygiT	transcriptional regulator YgiT	0.311728	0.455262	K	Transcription
PFL_1053	mqsR	motility quorum-sensing regulator MqsR	0.393331	0.152677	S	Function unknown
PFL_1054	PFL_1054	transcriptional regulator, GntR family	0.326059	0.275641	K	Transcription
PFL_1055	PFL_1055	cyanate transporter, major facilitator family	0.267331	0.0776547	P	Inorganic ion transport and metabolism
PFL_1056	PFL_1056	conserved hypothetical protein	0.249323	0.554856	No COG code
PFL_1057	PFL_1057	GIY-YIG catalytic domain protein	0.286701	0.428603	L	Replication, recombination and repair
PFL_1058	PFL_1058	conserved hypothetical protein	0.313339	0.111762	O	Posttranslational modification, protein turnover, chaperones
PFL_1059	PFL_1059	glutaredoxin family protein	0.123076	0.6781	O	Posttranslational modification, protein turnover, chaperones
PFL_1060	ndpA_1	nucleoid-associated protein NdpA	-1.34678	5.2215e-12	S	Function unknown
PFL_1061	hupN	DNA-binding protein HU, nu subunit	-2.70864	8.46351e-14	L	Replication, recombination and repair
PFL_1062	PFL_1062	conserved hypothetical protein	0.127375	0.578127	S	Function unknown
PFL_1063	valS	valine--tRNA ligase	NA	NA	J	Translation, ribosomal structure and biogenesis
PFL_1064	PFL_1064	conserved hypothetical protein	-0.649754	0.0343695	N/A
PFL_1065	holC	DNA polymerase III, chi subunit	0.284955	0.606606	L	Replication, recombination and repair
PFL_1066	pepA	leucyl aminopeptidase	0.479756	0.000150927	E	Amino acid transport and metabolism
PFL_1067	PFL_1067	permease, YjgP/YjgQ family	NA	NA	S	Function unknown
PFL_1068	PFL_1068	permease, YjgP/YjgQ family	NA	NA	S	Function unknown
PFL_1069	lepA	GTP-binding protein LepA	1.72352	4.22898e-10	M	Cell wall/membrane/envelope biogenesis
PFL_1070	lepB	signal peptidase I	NA	NA	U	Intracellular trafficking, secretion, and vesicular transport
PFL_1071	rnc	ribonuclease III	NA	NA	K	Transcription
PFL_1072	era	GTP-binding protein Era	NA	NA	S	Function unknown
PFL_1073	recO	DNA repair protein RecO	-0.256288	0.412862	L	Replication, recombination and repair
PFL_1074	pdxJ	pyridoxine 5'-phosphate synthase	NA	NA	H	Coenzyme transport and metabolism
PFL_1075	mltF	membrane-bound lytic murein transglycosylase F	-2.01694	1.13618e-12	M	Cell wall/membrane/envelope biogenesis
PFL_1076	purL	phosphoribosylformylglycinamidine synthase	-0.731769	8.32401e-08	F	Nucleotide transport and metabolism
PFL_1077	PFL_1077	conserved hypothetical protein	-0.0289054	0.971447	S	Function unknown
PFL_1078	nagE	PTS system, N-acetylglucosamine-specific IIBC component	0.101944	0.542815	G	Carbohydrate transport and metabolism
PFL_1079	nagF	PTS system, N-acetylglucosamine-specific IIA component	0.0418026	0.799115	G	Carbohydrate transport and metabolism
PFL_1080	PFL_1080	SIS domain protein	0.0452841	0.849558	M	Cell wall/membrane/envelope biogenesis
PFL_1081	nagA	N-acetylglucosamine-6-phosphate deacetylase	0.193853	0.237333	G	Carbohydrate transport and metabolism
PFL_1082	PFL_1082	transcriptional regulator, GntR family/UbiC transcription regulator-associated domain protein	-0.109873	0.665007	K	Transcription
PFL_1083	PFL_1083	ErfK/YbiS/YcfS/YnhG family protein	0.461212	0.00794445	S	Function unknown
PFL_1084	PFL_1084	hydrolase, NUDIX family	0.0754502	0.823298	F	Nucleotide transport and metabolism
PFL_1085	PFL_1085	hydrolase, NUDIX family	0.205201	0.527119	L	Replication, recombination and repair
PFL_1086	PFL_1086	transferase hexapeptide repeat-containing protein	0.0678454	0.834508	S	Function unknown
PFL_1087	PFL_1087	conserved hypothetical protein	-0.0995587	0.833937	S	Function unknown
PFL_1088	PFL_1088	conserved hypothetical protein	0.507251	0.0585966	S	Function unknown
PFL_1089	purT	phosphoribosylglycinamide formyltransferase 2	0.22224	0.231122	F	Nucleotide transport and metabolism
PFL_1090	PFL_1090	transporter, major facilitator family	0.000608302	1	G	Carbohydrate transport and metabolism
PFL_1091	PFL_1091	CBS domain/transporter domain protein	0.450019	0.000301499	P	Inorganic ion transport and metabolism
PFL_1092	PFL_1092	cytochrome c assembly protein	-0.322546	0.0790092	O	Posttranslational modification, protein turnover, chaperones
PFL_1093	ffh	signal recognition particle protein	NA	NA	U	Intracellular trafficking, secretion, and vesicular transport
PFL_1094	rpsP	ribosomal protein S16	NA	NA	J	Translation, ribosomal structure and biogenesis
PFL_1095	rimM	16S rRNA processing protein RimM	NA	NA	J	Translation, ribosomal structure and biogenesis
PFL_1096	trmD	tRNA (guanine-N(1)-)-methyltransferase	NA	NA	J	Translation, ribosomal structure and biogenesis
PFL_1097	rplS	ribosomal protein L19	NA	NA	J	Translation, ribosomal structure and biogenesis
PFL_1098	PFL_1098	conserved hypothetical protein	-0.161787	0.218473	S	Function unknown
PFL_1099	PFL_1099	conserved hypothetical protein	0.667517	0.0331813	N/A
PFL_1100	PFL_1100	transporter, CPA2 family	0.194747	0.225123	P	Inorganic ion transport and metabolism
PFL_1101	xerD	tyrosine recombinase XerD	-1.06251	0.000821143	L	Replication, recombination and repair
PFL_1102	dsbC	thiol:disulfide interchange protein DsbC	-0.607754	0.00773716	O	Posttranslational modification, protein turnover, chaperones
PFL_1103	hom	homoserine dehydrogenase	NA	NA	E	Amino acid transport and metabolism
PFL_1104	thrC	threonine synthase	NA	NA	E	Amino acid transport and metabolism
PFL_1105	PFL_1105	sensory box histidine kinase/response regulator	0.477606	7.52005e-06	T	Signal transduction mechanisms
PFL_1106	PFL_1106	response regulator/EAL domain protein	0.304222	0.174528	T	Signal transduction mechanisms
PFL_1107	PFL_1107	DNA-binding response regulator, LuxR family	0.23279	0.37992	T	Signal transduction mechanisms
PFL_1108	PFL_1108	conserved hypothetical protein	0.460122	0.0560017	N/A
PFL_1109	PFL_1109	conserved hypothetical protein	-0.670916	0.000931488	No COG code
PFL_1110	PFL_1110	CoA-transferase, family III	-0.366432	0.0538797	C	Energy production and conversion
PFL_1111	PFL_1111	conserved hypothetical protein	-0.873862	2.17737e-05	S	Function unknown
PFL_1112	PFL_1112	PspA/IM30 family protein	-0.982132	0.00123254	K, T	Transcription; Signal transduction mechanisms
PFL_1113	PFL_1113	conserved hypothetical protein	-0.153014	0.458136	No COG code
PFL_1114	PFL_1114	conserved hypothetical protein	-0.180507	0.248792	S	Function unknown
PFL_1115	PFL_1115	conserved hypothetical protein	-0.131622	0.374255	S	Function unknown
PFL_1116	PFL_1116	nuclease-like protein	-0.265212	0.441844	I	Lipid transport and metabolism
PFL_1117	PFL_1117	conserved hypothetical protein	0.304377	0.0208354	N/A
PFL_1118	PFL_1118	conserved hypothetical protein	0.197093	0.141861	N/A
PFL_1119	PFL_1119	YaeQ family protein	-0.122791	0.691353	S	Function unknown
PFL_1120	recJ	single-stranded-DNA-specific exonuclease RecJ	-0.353301	0.0328209	L	Replication, recombination and repair
PFL_1121	xenA	putative xenobiotic reductase A	0.265032	0.211536	C	Energy production and conversion
PFL_1122	mdoD	glucans biosynthesis protein D	0.147391	0.349787	P	Inorganic ion transport and metabolism
PFL_1123	PFL_1123	acetyltransferase, GNAT family	0.0539808	0.927996	S	Function unknown
PFL_1124	PFL_1124	putative membrane protein	0.114429	0.528307	S	Function unknown
PFL_1125	PFL_1125	conserved hypothetical protein	0.188635	0.233189	No COG code
PFL_1126	PFL_1126	conserved hypothetical protein	-0.000272024	1	N/A
PFL_1127	PFL_1127	conserved hypothetical protein	-0.29943	0.164192	N/A
PFL_1128	PFL_1128	conserved hypothetical protein	0.0490523	0.898193	S	Function unknown
PFL_1129	PFL_1129	methyl-accepting chemotaxis protein	0.396859	0.0182418	S	Function unknown
PFL_1130	PFL_1130	CheW-like protein	0.648231	0.000871594	N, T	Cell motility; Signal transduction mechanisms
PFL_1131	PFL_1131	chemotaxis protein methyltransferase, CheR family	0.55888	1.76746e-06	N, T	Cell motility; Signal transduction mechanisms
PFL_1132	PFL_1132	CheW-like protein	0.0694876	0.834075	N, T	Cell motility; Signal transduction mechanisms
PFL_1133	PFL_1133	sensor histidine kinase/response regulator	0.795731	7.34505e-09	T	Signal transduction mechanisms
PFL_1134	PFL_1134	response regulator domain/methylesterase, CheB family	-3.58367	1.30016e-30	T	Signal transduction mechanisms
PFL_1135	PFL_1135	response regulator/diguanylate cyclase domain protein	0.369473	0.0981812	T	Signal transduction mechanisms
PFL_1136	PFL_1136	conserved hypothetical protein	0.571269	0.00216117	N/A
PFL_1137	prfB	peptide chain release factor 2	NA	NA	J	Translation, ribosomal structure and biogenesis
PFL_1138	lysS	lysine--tRNA ligase	NA	NA	J	Translation, ribosomal structure and biogenesis
PFL_1139	PFL_1139	transcriptional regulator, TetR family	-0.409175	0.128743	K	Transcription
PFL_1140	PFL_1140	putative lipoprotein	-0.244342	0.430353	N/A
PFL_1141	PFL_1141	conserved hypothetical protein	0.456059	0.00291401	S	Function unknown
PFL_1142	PFL_1142	putative lipoprotein	0.226429	0.100314	S	Function unknown
PFL_1143	PFL_1143	putative lipoprotein	0.12007	0.699347	S	Function unknown
PFL_1144	PFL_1144	OmpA family lipoprotein	0.34827	0.0481101	M	Cell wall/membrane/envelope biogenesis
PFL_1145	PFL_1145	conserved hypothetical protein	-0.0687065	0.812058	No COG code
PFL_1146	PFL_1146	conserved hypothetical protein	0.936725	0.017625	No COG code
PFL_1147	ppc	phosphoenolpyruvate carboxylase	0.186505	0.139046	C	Energy production and conversion
PFL_1148	adk	adenylate kinase	NA	NA	F	Nucleotide transport and metabolism
PFL_1149	yeaZ	peptidase, M22 family	NA	NA	O	Posttranslational modification, protein turnover, chaperones
PFL_1150	PFL_1150	conserved hypothetical protein	0.19523	0.632033	N/A
PFL_1151	PFL_1151	conserved hypothetical protein	-0.07099	0.828836	S	Function unknown
PFL_1152	PFL_1152	conserved hypothetical protein	0.383085	0.0542302	G	Carbohydrate transport and metabolism
PFL_1153	PFL_1153	extensin-like C-terminus domain protein	0.498536	0.00744593	S	Function unknown
PFL_1154	PFL_1154	conserved hypothetical protein	0.727209	9.2981e-05	No COG code
PFL_1155	PFL_1155	conserved hypothetical protein	-0.00805789	1	M	Cell wall/membrane/envelope biogenesis
PFL_1156	PFL_1156	transcriptional regulator, TetR family	-0.292379	0.254969	K	Transcription
PFL_1157	PFL_1157	efflux transporter, RND family, MFP subunit	0.387209	0.0236031	M	Cell wall/membrane/envelope biogenesis
PFL_1158	PFL_1158	RND transporter, hydrophobe/amphiphile efflux-1 (HAE1) family, permease protein	0.25305	0.0312329	P	Inorganic ion transport and metabolism
PFL_1159	PFL_1159	conserved hypothetical protein	0.561784	0.00218499	No COG code
PFL_1160	PFL_1160	putative lipoprotein	0.109815	0.79188	S	Function unknown
PFL_1161	plsB	glycerol-3-phosphate O-acyltransferase	0.197782	0.131021	I	Lipid transport and metabolism
PFL_1162	PFL_1162	cold-shock DNA-binding domain protein	-2.17883	2.06763e-07	K	Transcription
PFL_1163	PFL_1163	conserved hypothetical protein	-0.0341773	0.96906	No COG code
PFL_1164	rrmA	ribosomal RNA large subunit methyltransferase A	0.115508	0.574736	Q	Secondary metabolites biosynthesis, transport and catabolism
PFL_1165	dapE	succinyl-diaminopimelate desuccinylase	NA	NA	E	Amino acid transport and metabolism
PFL_1166	PFL_1166	glycosyltransferase, group 2 family	0.0479678	0.788514	M	Cell wall/membrane/envelope biogenesis
PFL_1167	PFL_1167	ThiF family protein	0.229628	0.336766	H	Coenzyme transport and metabolism
PFL_1168	sufE	Fe-S metabolism associated domain protein	0.266553	0.519812	S	Function unknown
PFL_1169	sufS	cysteine desulfurase, SufS family protein	0.352689	0.0239924	E	Amino acid transport and metabolism
PFL_1170	dapD	2,3,4,5-tetrahydropyridine-2,6-dicarboxylate N-succinyltransferase	NA	NA	E	Amino acid transport and metabolism
PFL_1171	PFL_1171	ArsC family protein	-1.16564	0.00150851	P	Inorganic ion transport and metabolism
PFL_1172	PFL_1172	Na+/H+ antiporter	0.29411	0.0414398	P	Inorganic ion transport and metabolism
PFL_1173	dapC	succinyldiaminopimelate transaminase	0.192008	0.177337	E	Amino acid transport and metabolism
PFL_1174	glnD	protein-P-II uridylyltransferase	1.25806	2.08509e-19	O	Posttranslational modification, protein turnover, chaperones
PFL_1175	map_1	methionine aminopeptidase, type I	-1.97425	4.31346e-15	J	Translation, ribosomal structure and biogenesis
PFL_1176	rpsB	ribosomal protein S2	NA	NA	J	Translation, ribosomal structure and biogenesis
PFL_1177	tsf	translation elongation factor Ts	NA	NA	J	Translation, ribosomal structure and biogenesis
PFL_1178	pyrH	UMP kinase	NA	NA	F	Nucleotide transport and metabolism
PFL_1179	frr	ribosome recycling factor	NA	NA	J	Translation, ribosomal structure and biogenesis
PFL_1180	uppS	di-trans,poly-cis-decaprenylcistransferase	NA	NA	I	Lipid transport and metabolism
PFL_1181	cdsA_1	phosphatidate cytidylyltransferase	NA	NA	I	Lipid transport and metabolism
PFL_1182	dxr	1-deoxy-D-xylulose 5-phosphate reductoisomerase	NA	NA	I	Lipid transport and metabolism
PFL_1183	rseP	RIP metalloprotease RseP	-0.683872	0.00534385	M	Cell wall/membrane/envelope biogenesis
PFL_1184	yaeT	outer membrane protein assembly complex, YaeT protein	NA	NA	M	Cell wall/membrane/envelope biogenesis
PFL_1185	PFL_1185	outer membrane protein, Skp family	NA	NA	M	Cell wall/membrane/envelope biogenesis
PFL_1186	lpxD	UDP-3-O-[3-hydroxymyristoyl] glucosamine N-acyltransferase	NA	NA	M	Cell wall/membrane/envelope biogenesis
PFL_1187	fabZ	beta-hydroxyacyl-(acyl-carrier-protein) dehydratase FabZ	NA	NA	I	Lipid transport and metabolism
PFL_1188	lpxA	acyl-[acyl-carrier-protein]-UDP-N-acetylglucosamine O-acyltransferase	NA	NA	M	Cell wall/membrane/envelope biogenesis
PFL_1189	lpxB	lipid-A-disaccharide synthase	NA	NA	M	Cell wall/membrane/envelope biogenesis
PFL_1190	rnhB	ribonuclease HII	-0.586427	0.00415369	L	Replication, recombination and repair
PFL_1191	dnaE	DNA polymerase III, alpha subunit	NA	NA	L	Replication, recombination and repair
PFL_1192	accA	acetyl-CoA carboxylase, carboxyl transferase, alpha subunit	NA	NA	I	Lipid transport and metabolism
PFL_1193	tilS	tRNA(Ile)-lysidine synthetase	-0.279777	0.76925	D	Cell cycle control, cell division, chromosome partitioning
PFL_1194	pyrG	CTP synthase	NA	NA	F	Nucleotide transport and metabolism
PFL_1195	kdsA	3-deoxy-8-phosphooctulonate synthase	NA	NA	M	Cell wall/membrane/envelope biogenesis
PFL_1196	eno	phosphopyruvate hydratase	NA	NA	G	Carbohydrate transport and metabolism
PFL_1197	ftsB	cell division protein FtsB	NA	NA	D	Cell cycle control, cell division, chromosome partitioning
PFL_1198	ispD	2-C-methyl-D-erythritol 4-phosphate cytidylyltransferase	NA	NA	I	Lipid transport and metabolism
PFL_1199	PFL_1199	transcriptional regulator, LysR family	0.135212	0.396139	K	Transcription
PFL_1200	PFL_1200	S-(hydroxymethyl)glutathione dehydrogenase/class III alcohol dehydrogenase	-0.22211	0.230469	C	Energy production and conversion
PFL_1201	fghA	S-formylglutathione hydrolase	-0.592213	0.000788302	S	Function unknown
PFL_1202	ispF	2-C-methyl-D-erythritol 2,4-cyclodiphosphate synthase	NA	NA	I	Lipid transport and metabolism
PFL_1203	truD	tRNA pseudouridine synthase D	-1.97619	3.50435e-25	J	Translation, ribosomal structure and biogenesis
PFL_1204	surE	5'/3'-nucleotidase SurE	-1.82589	7.85195e-06	F	Nucleotide transport and metabolism
PFL_1205	pcm	protein-L-isoaspartate O-methyltransferase	-6.3844	8.71688e-35	O	Posttranslational modification, protein turnover, chaperones
PFL_1206	nlpD	putative lipoprotein NlpD	-4.08743	1.64598e-78	M	Cell wall/membrane/envelope biogenesis
PFL_1207	rpoS	RNA polymerase sigma factor RpoS	1.13456	0.0222033	K	Transcription
PFL_1208	fdxA	ferredoxin	NA	NA	C	Energy production and conversion
PFL_1209	mutS	DNA mismatch repair protein MutS	0.0406852	0.812831	L	Replication, recombination and repair
PFL_1210	prtR	transcriptional regulator PrtR	NA	NA	No COG code
PFL_1211	hol	pyocin R2, holin	0.18701	0.687132	N/A
PFL_1212	PFL_1212	hypothetical protein	0.483297	0.101523	S	Function unknown
PFL_1213	PFL_1213	glycosyl hydrolase, family 18	0.235872	0.177215	G	Carbohydrate transport and metabolism
PFL_1214	PFL_1214	hypothetical protein	0.11416	0.7871	No COG code
PFL_1215	PFL_1215	putative phage protein, gp38 family	-0.114505	0.879769	S	Function unknown
PFL_1216	PFL_1216	putative bacteriophage Mu tail sheath protein (GpL)	-0.107681	0.606392	S	Function unknown
PFL_1217	PFL_1217	hypothetical protein	0.0148337	1	S	Function unknown
PFL_1218	PFL_1218	hypothetical protein	0.111454	0.900585	S	Function unknown
PFL_1219	PFL_1219	putative phage tail protein	0.0803035	0.674702	No COG code
PFL_1220	PFL_1220	DNA circulation protein, N-terminal domain protein	-0.0657851	0.791252	L	Replication, recombination and repair
PFL_1221	PFL_1221	putative bacteriophage Mu P protein	0.206872	0.218395	S	Function unknown
PFL_1222	PFL_1222	prophage MuSo2, baseplate assembly protein V	0.121486	0.753449	S	Function unknown
PFL_1223	PFL_1223	phage protein, GP46 family	-0.0388461	0.935547	S	Function unknown
PFL_1224	PFL_1224	baseplate J family protein	0.185305	0.282719	S	Function unknown
PFL_1225	PFL_1225	hypothetical protein	0.353999	0.243394	S	Function unknown
PFL_1226	PFL_1226	putative tail fibre protein	0.10371	0.636819	S	Function unknown
PFL_1227	PFL_1227	putative pyocin R, lytic enzyme	-0.120979	0.723734	Q	Secondary metabolites biosynthesis, transport and catabolism
PFL_1228	PFL_1228	conserved hypothetical protein	0.0278843	0.970882	No COG code
PFL_1229	llpA1	bacteriocin LlpA1	0.173593	0.423844	S	Function unknown
PFL_1230	cinA	competence/damage-inducible protein CinA	0.0843758	0.766888	H	Coenzyme transport and metabolism
PFL_1231	recA	RecA protein	-1.38602	0.00128149	L	Replication, recombination and repair
PFL_1232	recX	regulatory protein RecX	-1.02755	0.0272957	S	Function unknown
PFL_1233	PFL_1233	conserved hypothetical protein	0.210281	0.223116	S	Function unknown
PFL_1234	PFL_1234	conserved hypothetical protein	-0.826184	0.0885644	N/A
PFL_1235	PFL_1235	conserved hypothetical protein	0.344342	0.484852	N/A
PFL_1236	PFL_1236	DTW domain protein	-0.0139212	0.987118	S	Function unknown
PFL_1237	PFL_1237	putative membrane protein	0.236445	0.226645	E, G	Amino acid transport and metabolism; Carbohydrate transport and metabolism
PFL_1238	PFL_1238	DNA-binding response regulator, LuxR family	-0.481762	0.0514763	T	Signal transduction mechanisms
PFL_1239	dgkA	diacylglycerol kinase	-0.148258	0.774755	M	Cell wall/membrane/envelope biogenesis
PFL_1240	PFL_1240	transcriptional regulator, LysR family	0.239389	0.138428	K	Transcription
PFL_1241	fpr_1	ferredoxin--NADP(+) reductase	NA	NA	C	Energy production and conversion
PFL_1242	PFL_1242	methyltransferase, YaeB/AF_0241 family	0.163155	0.626072	S	Function unknown
PFL_1243	rhlG	rhamnolipids biosynthesis 3-oxoacyl-[acyl-carrier-protein] reductase	0.198909	0.32205	S	Function unknown
PFL_1244	PFL_1244	conserved hypothetical protein	-0.452017	0.182554	S	Function unknown
PFL_1245	PFL_1245	S4 domain protein	-0.0560277	0.887673	J	Translation, ribosomal structure and biogenesis
PFL_1246	PFL_1246	acetyltransferase, GNAT family	0.575125	0.00522705	K	Transcription
PFL_1247	rimO	ribosomal protein S12 methylthiotransferase RimO	0.610279	2.14516e-05	J	Translation, ribosomal structure and biogenesis
PFL_1248	kup	putative potassium uptake protein	0.0611038	0.732135	P	Inorganic ion transport and metabolism
PFL_1250	PFL_1250	virulence protein, VirJ family	0.204378	0.386401	U	Intracellular trafficking, secretion, and vesicular transport
PFL_1251	PFL_1251	putative membrane protein	0.000706596	1	S	Function unknown
PFL_1252	PFL_1252	NA	NA	NA	No COG code
PFL_1253	PFL_1253	NA	1.30871	0.0103092	No COG code
PFL_1254	dinB	DNA polymerase IV	0.110238	0.61821	L	Replication, recombination and repair
PFL_1255	PFL_1255	putative lipoprotein	-0.832965	2.09078e-06	N/A
PFL_1256	proS	proline--tRNA ligase	NA	NA	J	Translation, ribosomal structure and biogenesis
PFL_1257	PFL_1257	AmpG-like permease	-2.49498	2.44963e-20	G	Carbohydrate transport and metabolism
PFL_1258	ybaZ	DNA base-flipping protein YbaZ	0.777314	0.00066979	L	Replication, recombination and repair
PFL_1259	PFL_1259	conserved hypothetical protein	0.673514	1.85396e-05	S	Function unknown
PFL_1260	capB	cold shock protein CapB	0.108129	0.926246	K	Transcription
PFL_1261	dcd	dCTP deaminase	NA	NA	F	Nucleotide transport and metabolism
PFL_1262	PFL_1262	conserved hypothetical protein	0.9229	0.0227754	N/A
PFL_1263	hisP	histidine ABC transporter, ATP-binding protein HisP	0.523476	0.00514707	E	Amino acid transport and metabolism
PFL_1264	PFL_1264	succinylglutamate desuccinylase/aspartoacylase family protein	0.207601	0.165075	S	Function unknown
PFL_1265	hisM	histidine ABC transporter, permease protein HisM	-0.378709	0.00479752	E	Amino acid transport and metabolism
PFL_1266	hisQ	histidine ABC transporter, permease protein HisQ	0.219868	0.263553	E	Amino acid transport and metabolism
PFL_1267	hisJ	histidine ABC transporter, periplasmic histidine-binding protein HisJ	0.424759	0.0194389	E	Amino acid transport and metabolism
PFL_1268	quiP	acyl-homoserine lactone acylase QuiP	-0.0568064	0.74696	S	Function unknown
PFL_1269	PFL_1269	glutathione S-transferase	-0.200522	0.320001	O	Posttranslational modification, protein turnover, chaperones
PFL_1270	PFL_1270	isochorismatase family protein	0.402037	0.113247	Q	Secondary metabolites biosynthesis, transport and catabolism
PFL_1271	PFL_1271	SEC-C domain protein	-0.151848	0.808577	S	Function unknown
PFL_1272	PFL_1272	conserved hypothetical protein	-0.156339	0.538483	S	Function unknown
PFL_1273	PFL_1273	SEC-C domain protein	0.0288219	0.996102	S	Function unknown
PFL_1274	PFL_1274	conserved hypothetical protein	0.526934	0.0525623	No COG code
PFL_1275	PFL_1275	OmpA family lipoprotein	0.219742	0.346096	M	Cell wall/membrane/envelope biogenesis
PFL_1276	PFL_1276	conserved hypothetical protein	0.216856	0.568485	S	Function unknown
PFL_1277	PFL_1277	conserved hypothetical protein	0.320139	0.0444689	N/A
PFL_1278	PFL_1278	conserved hypothetical protein	0.0921599	0.72878	S	Function unknown
PFL_1279	dinG	ATP-dependent helicase DinG	-5.56883	7.96545e-36	L	Replication, recombination and repair
PFL_1280	PFL_1280	conserved hypothetical protein	0.179282	0.106977	S	Function unknown
PFL_1281	estC	carboxylesterase	0.245693	0.0835869	V	Defense mechanisms
PFL_1282	PFL_1282	OmpA family protein	-0.0084302	1	M	Cell wall/membrane/envelope biogenesis
PFL_1283	pdxH	pyridoxamine 5'-phosphate oxidase	NA	NA	H	Coenzyme transport and metabolism
PFL_1284	PFL_1284	conserved hypothetical protein	0.154532	0.768585	No COG code
PFL_1285	PFL_1285	surface antigen protein, Rickettsia 17 kDa family	-0.371826	0.189619	M	Cell wall/membrane/envelope biogenesis
PFL_1286	nhaA	Na+/H+ antiporter NhaA	NA	NA	P	Inorganic ion transport and metabolism
PFL_1287	PFL_1287	pyridoxal-phosphate dependent enzyme family protein	0.235744	0.162035	E	Amino acid transport and metabolism
PFL_1288	PFL_1288	pyridine nucleotide-disulfide oxidoreductase	-0.0316517	0.877781	S	Function unknown
PFL_1289	PFL_1289	putative lipoprotein	-0.131486	0.705299	S	Function unknown
PFL_1290	PFL_1290	short chain dehydrogenase/reductase family protein	-0.450786	0.0444704	I, Q	Lipid transport and metabolism; Secondary metabolites biosynthesis, transport and catabolism
PFL_1291	PFL_1291	transcriptional regulator, LysR family	0.700885	7.11793e-05	K	Transcription
PFL_1292	PFL_1292	DoxX family protein	0.00577856	1	S	Function unknown
PFL_1293	PFL_1293	conserved hypothetical protein	0.239304	0.303087	S	Function unknown
PFL_1294	PFL_1294	conserved hypothetical protein	0.314294	0.0972595	S	Function unknown
PFL_1295	PFL_1295	conserved hypothetical protein	0.0638606	0.819145	S	Function unknown
PFL_1296	braG	branched-chain amino acid ABC transporter, ATP-binding protein BraG	-0.12541	0.668335	E	Amino acid transport and metabolism
PFL_1297	braF	branched-chain amino acid ABC transporter, ATP-binding protein BraF	-0.117079	0.559459	E	Amino acid transport and metabolism
PFL_1298	braE	branched-chain amino acid ABC transporter, permease protein BraE	0.213716	0.126607	E	Amino acid transport and metabolism
PFL_1299	braD	branched-chain amino acid ABC transporter, permease protein BraD	0.175935	0.41668	E	Amino acid transport and metabolism
PFL_1300	braC	branched-chain amino acid ABC transporter, periplasmic branched-chain amino acid-binding protein BraC	-0.0078497	0.998906	E	Amino acid transport and metabolism
PFL_1301	PFL_1301	conserved hypothetical protein	-0.0435322	0.905122	S	Function unknown
PFL_1302	PFL_1302	conserved hypothetical protein	-1.49715	2.23351e-32	No COG code
PFL_1303	PFL_1303	3-hydroxyisobutyrate dehydrogenase family protein	-0.0137105	0.98228	I	Lipid transport and metabolism
PFL_1304	PFL_1304	signaling repeat/GGDEF domain/EAL domain protein	0.213752	0.085302	T	Signal transduction mechanisms
PFL_1305	PFL_1305	conserved hypothetical protein	0.280162	0.508553	S	Function unknown
PFL_1306	PFL_1306	transporter, major facilitator family	-0.0167325	0.950666	G	Carbohydrate transport and metabolism
PFL_1307	hepArapA	RNA polymerase-associated helicase protein HepA/RapA	0.818023	7.52165e-15	K	Transcription
PFL_1308	PFL_1308	conserved hypothetical protein	-0.0906443	0.796827	N/A
PFL_1309	PFL_1309	aminotransferase, class V	-0.0309462	0.915187	E	Amino acid transport and metabolism
PFL_1310	PFL_1310	endoribonuclease L-PSP family protein	0.138482	0.788216	J	Translation, ribosomal structure and biogenesis
PFL_1311	PFL_1311	transcriptional regulator, LysR family	0.384738	0.00801713	K	Transcription
PFL_1312	PFL_1312	conserved hypothetical protein	0.0893074	0.920781	N/A
PFL_1313	pitA_1	low-affinity inorganic phosphate transporter	-6.28741	3.74226e-05	P	Inorganic ion transport and metabolism
PFL_1314	PFL_1314	conserved hypothetical protein	0.399703	0.500074	N/A
PFL_1315	pcaR	Pca regulon regulatory protein PcaR	0.301847	0.0215405	K	Transcription
PFL_1316	pcaK	4-hydroxybenzoate transporter PcaK	0.233263	0.105153	G	Carbohydrate transport and metabolism
PFL_1317	catI	3-oxoadipate:succinyl-CoA transferase, A subunit	0.500173	0.00139005	I	Lipid transport and metabolism
PFL_1318	catJ	3-oxoadipate:succinyl-CoA transferase, B subunit	-0.00878575	1	I	Lipid transport and metabolism
PFL_1319	pcaF	beta-ketoadipyl CoA thiolase	0.151919	0.455363	I	Lipid transport and metabolism
PFL_1320	pcaH_1	protocatechuate 3,4-dioxygenase, beta subunit	0.0290441	0.956141	Q	Secondary metabolites biosynthesis, transport and catabolism
PFL_1321	pcaG_1	protocatechuate 3,4-dioxygenase, alpha subunit	0.426011	0.201105	Q	Secondary metabolites biosynthesis, transport and catabolism
PFL_1322	PFL_1322	MFS transporter, metabolite:H+ symporter (MHS) family protein	-0.0674753	0.764171	G	Carbohydrate transport and metabolism
PFL_1323	pcaB	3-carboxy-cis,cis-muconate cycloisomerase	0.26786	0.0885598	F	Nucleotide transport and metabolism
PFL_1324	pcaD	3-oxoadipate enol-lactonase	-0.225473	0.34792	Q	Secondary metabolites biosynthesis, transport and catabolism
PFL_1325	pcaC	4-carboxymuconolactone decarboxylase	-0.0850214	0.788314	Q	Secondary metabolites biosynthesis, transport and catabolism
PFL_1326	tam	trans-aconitate 2-methyltransferase	-0.158357	0.419197	S	Function unknown
PFL_1327	PFL_1327	conserved hypothetical protein	-0.109895	0.692358	No COG code
PFL_1328	PFL_1328	oxidoreductase, pyridine nucleotide-disulfide family	0.393252	0.00508888	S	Function unknown
PFL_1329	PFL_1329	outer membrane porin, OprD family	0.17852	0.343724	M	Cell wall/membrane/envelope biogenesis
PFL_1330	emhC	efflux transporter, outer membrane factor lipoprotein EmhC	-0.724343	0.000490837	M	Cell wall/membrane/envelope biogenesis
PFL_1331	emhB	efflux transporter, permease protein EmhB	-0.569734	1.17765e-05	V	Defense mechanisms
PFL_1332	emhA	efflux transporter, membrane fusion protein subunit EmhA	-0.56519	0.00161502	V	Defense mechanisms
PFL_1333	emhR	transcriptional regulator EmhR	0.364165	0.037858	K	Transcription
PFL_1334	PFL_1334	integral membrane protein, DUF6 family	0.0767273	0.717955	E, G	Amino acid transport and metabolism; Carbohydrate transport and metabolism
PFL_1335	xenB	xenobiotic reductase B	-0.0487156	0.846989	C	Energy production and conversion
PFL_1336	PFL_1336	transporter, major facilitator family	-0.0166625	0.949724	G	Carbohydrate transport and metabolism
PFL_1337	PFL_1337	transcriptional regulator, ArsR family	-0.0596442	0.907216	K	Transcription
PFL_1338	PFL_1338	conserved hypothetical protein	-0.0509479	0.894172	S	Function unknown
PFL_1339	PFL_1339	Acyltransferase	-0.192951	0.469291	I	Lipid transport and metabolism
PFL_1340	PFL_1340	conserved hypothetical protein	-0.00895192	0.988208	S	Function unknown
PFL_1341	PFL_1341	conserved hypothetical protein	0.504627	7.20308e-05	No COG code
PFL_1342	PFL_1342	beta-lactamase	0.37386	0.0746914	V	Defense mechanisms
PFL_1343	PFL_1343	conserved hypothetical protein	-0.132861	0.663558	No COG code
PFL_1344	PFL_1344	amidohydrolase	0.20037	0.206277	E	Amino acid transport and metabolism
PFL_1345	PFL_1345	transporter, major facilitator family	0.0379793	0.858676	G	Carbohydrate transport and metabolism
PFL_1346	PFL_1346	amidase family protein	0.497519	0.000335964	J	Translation, ribosomal structure and biogenesis
PFL_1347	PFL_1347	transcriptional regulator, IclR family	0.680151	0.00189048	K	Transcription
PFL_1348	PFL_1348	conserved hypothetical protein	0.0482186	0.812831	M	Cell wall/membrane/envelope biogenesis
PFL_1349	PFL_1349	YceI-like family protein	0.329676	0.189896	S	Function unknown
PFL_1350	PFL_1350	phospholipase D domain protein	0.650118	6.04524e-06	I	Lipid transport and metabolism
PFL_1351	bglX	periplasmic beta-glucosidase	-0.135538	0.408799	G	Carbohydrate transport and metabolism
PFL_1352	PFL_1352	LemA family protein	0.509357	0.00579994	S	Function unknown
PFL_1353	PFL_1353	conserved domain protein	0.362153	0.0578947	S	Function unknown
PFL_1354	PFL_1354	conserved hypothetical protein	-0.151693	0.552159	S	Function unknown
PFL_1355	PFL_1355	conserved hypothetical protein	0.0170462	0.984449	S	Function unknown
PFL_1356	PFL_1356	conserved hypothetical protein	-0.313578	0.028933	Q	Secondary metabolites biosynthesis, transport and catabolism
PFL_1357	PFL_1357	integral membrane protein, DUF6 family	0.308752	0.118921	E, G	Amino acid transport and metabolism; Carbohydrate transport and metabolism
PFL_1358	PFL_1358	intracellular protease, PfpI family	0.235669	0.352603	S	Function unknown
PFL_1359	PFL_1359	conserved hypothetical protein	-0.175971	0.706966	S	Function unknown
PFL_1360	PFL_1360	transcriptional regulator, GntR family	-0.0469145	0.830527	K	Transcription
PFL_1361	PFL_1361	amidase family protein	0.110021	0.553562	J	Translation, ribosomal structure and biogenesis
PFL_1362	PFL_1362	polysaccharide deacetylase family protein	-0.0466548	0.892852	G	Carbohydrate transport and metabolism
PFL_1363	PFL_1363	transporter, major facilitator family	-0.120729	0.553526	G	Carbohydrate transport and metabolism
PFL_1364	PFL_1364	oxidoreductase, short chain dehydrogenase/reductase family	0.175451	0.414941	I	Lipid transport and metabolism
PFL_1365	PFL_1365	oxidoreductase, short chain dehydrogenase/reductase family	-0.0993315	0.712065	S	Function unknown
PFL_1366	PFL_1366	conserved hypothetical protein	0.195926	0.570798	No COG code
PFL_1367	PFL_1367	CobW/P47K family protein	0.0268598	0.951828	S	Function unknown
PFL_1368	PFL_1368	conserved hypothetical protein	-0.0904772	0.596076	E	Amino acid transport and metabolism
PFL_1369	PFL_1369	conserved hypothetical protein	-0.146778	0.631292	No COG code
PFL_1370	PFL_1370	conserved hypothetical protein	-0.140777	0.693874	No COG code
PFL_1371	PFL_1371	TonB-dependent outermembrane heme receptor	0.339275	0.00165556	P	Inorganic ion transport and metabolism
PFL_1372	PFL_1372	sigma factor regulatory protein, FecR/PupR family	1.20898	7.13737e-17	P, T	Inorganic ion transport and metabolism; Signal transduction mechanisms
PFL_1373	PFL_1373	RNA polymerase sigma-70 factor, ECF family	-0.479822	0.0385452	K	Transcription
PFL_1374	PFL_1374	rhodanese-like protein	0.456387	0.00125852	P	Inorganic ion transport and metabolism
PFL_1375	PFL_1375	conserved hypothetical protein	0.0559244	0.870622	S	Function unknown
PFL_1376	PFL_1376	transcriptional regulator, LysR family	0.0228842	0.951828	K	Transcription
PFL_1377	ssuC2	aliphatic sulfonates ABC transporter, permease protein	-0.0566572	0.853552	P	Inorganic ion transport and metabolism
PFL_1378	ssuB2	aliphatic sulfonates ABC transporter, ATP-binding protein	0.390723	0.0421975	P	Inorganic ion transport and metabolism
PFL_1379	PFL_1379	acyl-CoA dehydrogenase family protein	0.183265	0.281342	I	Lipid transport and metabolism
PFL_1380	PFL_1380	D-isomer specific 2-hydroxyacid dehydrogenase family protein	0.597378	0.00157201	C	Energy production and conversion
PFL_1381	PFL_1381	class II aldolase/adducin domain protein	0.352713	0.0736267	G	Carbohydrate transport and metabolism
PFL_1382	PFL_1382	ABC transporter, periplasmic substrate-binding protein, aliphatic sulfonates family	0.0196582	0.974645	P	Inorganic ion transport and metabolism
PFL_1383	PFL_1383	renal dipeptidase family protein	0.249445	0.274377	E	Amino acid transport and metabolism
PFL_1384	PFL_1384	monoamine oxidase	0.0396079	0.864071	E	Amino acid transport and metabolism
PFL_1385	PFL_1385	endoribonuclease L-PSP family protein	0.996557	0.00490623	J	Translation, ribosomal structure and biogenesis
PFL_1386	PFL_1386	TonB-dependent outermembrane receptor	0.380646	0.00178637	P	Inorganic ion transport and metabolism
PFL_1387	PFL_1387	alkanesulfonate ABC transporter, periplasmic substrate-binding protein	0.382956	0.0221492	P	Inorganic ion transport and metabolism
PFL_1388	PFL_1388	conserved hypothetical protein	-0.129536	0.600204	No COG code
PFL_1389	PFL_1389	conserved hypothetical protein	-0.0834932	0.787392	No COG code
PFL_1390	PFL_1390	drug resistance MFS transporter, drug:H+ antiporter-2 family	0.0581569	0.741616	P	Inorganic ion transport and metabolism
PFL_1391	PFL_1391	monooxygenase, NtaA/SnaA/SoxA family	0.296391	0.0422257	S	Function unknown
PFL_1392	PFL_1392	conserved hypothetical protein	-0.0389563	0.959651	S	Function unknown
PFL_1393	PFL_1393	conserved hypothetical protein	0.274886	0.338926	N/A
PFL_1394	PFL_1394	putative lipoprotein	-0.169471	0.538483	N/A
PFL_1395	PFL_1395	dihydrodipicolinate synthetase family protein	0.577248	0.000663479	E	Amino acid transport and metabolism
PFL_1396	PFL_1396	class II aldolase and adducin family protein	0.372171	0.0482409	G	Carbohydrate transport and metabolism
PFL_1397	PFL_1397	DNA-binding domain/cupin domain protein	0.304928	0.61821	K	Transcription
PFL_1398	PFL_1398	conserved hypothetical protein	-0.333635	0.0325137	No COG code
PFL_1399	adhB	alcohol dehydrogenase II	0.44825	0.000593252	C	Energy production and conversion
PFL_1400	PFL_1400	conserved hypothetical protein	-0.125834	0.528199	No COG code
PFL_1401	PFL_1401	conserved hypothetical protein	1.1302	1.21273e-06	No COG code
PFL_1402	PFL_1402	translocator protein, LysE family	0.553422	0.0485835	S	Function unknown
PFL_1403	PFL_1403	diguanylate cyclase (GGDEF) domain protein	-0.156568	0.413301	T	Signal transduction mechanisms
PFL_1404	PFL_1404	conserved hypothetical protein	0.400325	0.0725124	S	Function unknown
PFL_1405	PFL_1405	oxidoreductase, short chain dehydrogenase/reductase family	-0.0767366	0.805059	S	Function unknown
PFL_1406	PFL_1406	conserved hypothetical protein	-0.320989	0.339729	S	Function unknown
PFL_1407	PFL_1407	acetyltransferase, GNAT family	0.000608558	1	S	Function unknown
PFL_1408	PFL_1408	transcriptional regulator, AraC family	0.140469	0.523759	K	Transcription
PFL_1409	PFL_1409	pyridine nucleotide-disulfide oxidoreductase family protein	-0.28814	0.06879	S	Function unknown
PFL_1410	PFL_1410	2Fe-2S iron-sulfur cluster binding domain protein	-0.0240788	0.9836	S	Function unknown
PFL_1411	PFL_1411	FAD dependent oxidoreductase	0.128674	0.58778	E	Amino acid transport and metabolism
PFL_1412	PFL_1412	proline racemase family protein	-0.0774249	0.788514	E	Amino acid transport and metabolism
PFL_1413	PFL_1413	dihydrodipicolinate synthetase family protein	-0.0268111	0.932407	E	Amino acid transport and metabolism
PFL_1414	yveA	aspartate:proton symporter YveA	0.348355	0.00661183	E	Amino acid transport and metabolism
PFL_1415	aldH_1	NADP-dependent fatty aldehyde dehydrogenase	-0.0913209	0.570707	C	Energy production and conversion
PFL_1416	PFL_1416	malate/L-lactate dehydrogenase family protein	0.0761647	0.771835	C	Energy production and conversion
PFL_1417	PFL_1417	TonB-dependent outermembrane receptor	0.0636934	0.720792	P	Inorganic ion transport and metabolism
PFL_1418	PFL_1418	acetyltransferase, GNAT family	-0.447934	0.136094	J	Translation, ribosomal structure and biogenesis
PFL_1419	PFL_1419	conserved hypothetical protein	0.201414	0.568975	N/A
PFL_1420	PFL_1420	conserved hypothetical protein	0.463738	0.0827776	N/A
PFL_1421	PFL_1421	conserved hypothetical protein	0.56291	0.346216	N/A
PFL_1422	PFL_1422	conserved hypothetical protein	-0.0385802	0.881922	S	Function unknown
PFL_1423	PFL_1423	pseudogene	-0.108754	0.557253	No COG code
PFL_1424	PFL_1424	conserved hypothetical protein	0.432548	0.00497415	S	Function unknown
PFL_1425	PFL_1425	GAF domain/cyclic diguanylate phosphodiesterase (EAL) domain protein	-0.627936	6.10183e-07	T	Signal transduction mechanisms
PFL_1426	PFL_1426	methyltransferase domain protein	0.144554	0.527193	Q	Secondary metabolites biosynthesis, transport and catabolism
PFL_1427	PFL_1427	conserved hypothetical protein	0.0124512	1	N/A
PFL_1428	PFL_1428	NA	NA	NA	No COG code
PFL_1429	phaG	(R)-3-hydroxydecanoyl-ACP:CoA transacylase	-0.0380876	0.855129	S	Function unknown
PFL_1430	rsuA	ribosomal small subunit pseudouridine synthase A	-0.0417358	0.91309	J	Translation, ribosomal structure and biogenesis
PFL_1431	PFL_1431	conserved hypothetical protein	0.568738	0.0738242	No COG code
PFL_1432	PFL_1432	diguanylate cyclase (GGDEF) domain protein	0.576532	1.48235e-05	T	Signal transduction mechanisms
PFL_1433	PFL_1433	putative lipoprotein	-0.0296592	0.956141	N/A
PFL_1434	PFL_1434	enoyl-CoA hydratase/isomerase family protein	0.220535	0.119582	I	Lipid transport and metabolism
PFL_1435	ung	uracil-DNA glycosylase	-0.0045138	1	L	Replication, recombination and repair
PFL_1436	PFL_1436	putative membrane protein AbrB	0.380765	0.0175127	S	Function unknown
PFL_1437	PFL_1437	membrane protein	-0.177317	0.304799	S	Function unknown
PFL_1438	PFL_1438	membrane protein	0.491735	0.123903	S	Function unknown
PFL_1439	PFL_1439	periplasmic tricarboxylate-binding receptor, TTT family	-0.0415453	0.878516	S	Function unknown
PFL_1440	PFL_1440	outer membrane porin, OprD family	-0.0297383	0.926125	M	Cell wall/membrane/envelope biogenesis
PFL_1441	PFL_1441	DNA-binding response regulator	0.404287	0.0387632	T	Signal transduction mechanisms
PFL_1442	PFL_1442	sensor histidine kinase	0.128816	0.412017	T	Signal transduction mechanisms
PFL_1443	PFL_1443	HDOD domain protein	-0.597916	0.000471845	T	Signal transduction mechanisms
PFL_1444	ygfZ	folate-binding protein YgfZ	NA	NA	S	Function unknown
PFL_1445	PFL_1445	TPR repeat region protein	-0.155469	0.859242	S	Function unknown
PFL_1446	PFL_1446	conserved hypothetical protein	0.051894	0.868576	No COG code
PFL_1447	nadB	L-aspartate oxidase	-0.327159	0.00952051	H	Coenzyme transport and metabolism
PFL_1448	algU	RNA polymerase sigma factor AlgU	-0.256116	0.247514	K	Transcription
PFL_1449	mucA	sigma factor AlgU negative regulatory protein MucA	-0.706003	0.0832645	T	Signal transduction mechanisms
PFL_1450	mucB	sigma factor AlgU regulatory protein MucB	-0.139724	0.433436	T	Signal transduction mechanisms
PFL_1451	mucD	serine protease MucD	-0.470698	0.000213139	O	Posttranslational modification, protein turnover, chaperones
PFL_1452	PFL_1452	peptidase, M48 family	-0.191995	0.451084	O	Posttranslational modification, protein turnover, chaperones
PFL_1453	PFL_1453	conserved hypothetical protein	0.981298	0.00213226	P	Inorganic ion transport and metabolism
PFL_1454	PFL_1454	putative membrane protein	0.0623415	0.802283	S	Function unknown
PFL_1455	PFL_1455	antioxidant, AhpC/TSA family	-0.460303	0.0944857	O	Posttranslational modification, protein turnover, chaperones
PFL_1456	PFL_1456	conserved hypothetical protein	0.134454	0.688328	K	Transcription
PFL_1457	dapA_1	dihydrodipicolinate synthase	-0.431321	0.113569	E	Amino acid transport and metabolism
PFL_1458	PFL_1458	putative lipoprotein	-0.0152664	0.984449	M	Cell wall/membrane/envelope biogenesis
PFL_1459	PFL_1459	metallo-beta-lactamase domain protein	-0.216092	0.482638	S	Function unknown
PFL_1460	purC	phosphoribosylaminoimidazolesuccinocarboxamide synthase	0.798022	0.0191989	F	Nucleotide transport and metabolism
PFL_1461	PFL_1461	NA	NA	NA	No COG code
PFL_1462	cupB1	type I pilus biogensis protein CupB1	-0.275813	0.256524	S	Function unknown
PFL_1463	cupB2	pilus assembly chaperone CupB2	0.0102087	1	N, U	Cell motility; Intracellular trafficking, secretion, and vesicular transport
PFL_1464	cupB3	outer membrane usher protein CupB3	0.232581	0.113286	M	Cell wall/membrane/envelope biogenesis
PFL_1465	cupB4	pili assembly chaperone CupB4	0.251883	0.484832	N, U	Cell motility; Intracellular trafficking, secretion, and vesicular transport
PFL_1466	PFL_1466	outer membrane protein, OMP85 family	-0.121616	0.516654	U	Intracellular trafficking, secretion, and vesicular transport
PFL_1467	cupB5	adhesive protein CupB5	-0.00248244	1	U	Intracellular trafficking, secretion, and vesicular transport
PFL_1468	cupB6	fimbrial subunit CupB6	0.403703	0.0306507	N, U	Cell motility; Intracellular trafficking, secretion, and vesicular transport
PFL_1469	PFL_1469	putative adhesive protein CupB5	0.000118605	1	U	Intracellular trafficking, secretion, and vesicular transport
PFL_1470	PFL_1470	transcriptional regulator, IclR family	-0.0578545	0.870207	K	Transcription
PFL_1471	PFL_1471	thioesterase family protein	0.134309	0.698078	S	Function unknown
PFL_1472	PFL_1472	AMP-binding enzyme	0.144262	0.488222	I, Q	Lipid transport and metabolism; Secondary metabolites biosynthesis, transport and catabolism
PFL_1473	PFL_1473	transporter, major facilitator family	0.131975	0.469291	G	Carbohydrate transport and metabolism
PFL_1474	PFL_1474	oxidoreductase, 2-nitropropane dioxygenase family	-0.0943084	0.762084	S	Function unknown
PFL_1475	PFL_1475	conserved hypothetical protein	0.264952	0.535026	N/A
PFL_1476	PFL_1476	acyl-CoA dehydrogenase domain protein	-0.0916999	0.672709	I	Lipid transport and metabolism
PFL_1477	PFL_1477	acyl-CoA dehydrogenase domain protein	0.00789159	0.990242	I	Lipid transport and metabolism
PFL_1478	PFL_1478	acetyl-CoA C-acetyltransferase family protein	-0.144463	0.560094	I	Lipid transport and metabolism
PFL_1479	PFL_1479	enoyl-CoA hydratase/isomerase/3-hydroxyacyl-CoA dehydrogenase family protein	0.130945	0.414226	I	Lipid transport and metabolism
PFL_1480	PFL_1480	transcriptional regulator, GntR family	0.103157	0.800414	K	Transcription
PFL_1481	PFL_1481	oxidoreductase, short chain dehydrogenase/reductase family	-0.267319	0.248326	C	Energy production and conversion
PFL_1482	PFL_1482	conserved hypothetical protein	-0.159169	0.351379	S	Function unknown
PFL_1483	PFL_1483	transporter, major facilitator family	-0.0216123	0.942103	G	Carbohydrate transport and metabolism
PFL_1484	PFL_1484	transcriptional regulator, LysR family	0.248571	0.30805	K	Transcription
PFL_1485	ltrA	low temperature requirement protein LtrA	-0.0369407	0.886715	S	Function unknown
PFL_1486	hpcD_1	5-carboxymethyl-2-hydroxymuconate delta isomerase	-0.185356	0.665334	Q	Secondary metabolites biosynthesis, transport and catabolism
PFL_1487	PFL_1487	transcriptional regulator, LysR family	-0.367901	0.0542454	K	Transcription
PFL_1488	PFL_1488	integral membrane protein, DUF6 family	0.171338	0.481545	E, G	Amino acid transport and metabolism; Carbohydrate transport and metabolism
PFL_1489	PFL_1489	transporter, major facilitator family	0.0658663	0.761884	G	Carbohydrate transport and metabolism
PFL_1490	cynS	cyanase	0.0185024	0.996102	P	Inorganic ion transport and metabolism
PFL_1491	cah_2	carbonate dehydratase	0.104968	0.718083	P	Inorganic ion transport and metabolism
PFL_1492	cynR	HTH-type transcriptional regulator CynR	-0.015651	0.965335	K	Transcription
PFL_1493	pheC	cyclohexadienyl dehydratase	0.39236	0.0171757	E	Amino acid transport and metabolism
PFL_1494	PFL_1494	SAM dependent methyltransferase	0.238972	0.414226	S	Function unknown
PFL_1495	rnd	ribonuclease D	1.37857	4.49968e-24	J	Translation, ribosomal structure and biogenesis
PFL_1496	ycgL	YcgL domain protein	-0.317212	0.405632	S	Function unknown
PFL_1497	PFL_1497	D-isomer specific 2-hydroxyacid dehydrogenase family protein	0.960356	1.22478e-12	C	Energy production and conversion
PFL_1498	PFL_1498	nitroreductase family protein	-0.123599	0.614912	C	Energy production and conversion
PFL_1499	PFL_1499	conserved hypothetical protein	0.341935	0.238377	S	Function unknown
PFL_1500	PFL_1500	conserved hypothetical protein	-0.187065	0.364541	No COG code
PFL_1501	PFL_1501	conserved hypothetical protein	0.226106	0.556016	N/A
PFL_1502	PFL_1502	RNA methyltransferase, TrmH family	-0.107988	0.719809	J	Translation, ribosomal structure and biogenesis
PFL_1503	PFL_1503	HNH endonuclease domain protein	-0.409691	0.219393	V	Defense mechanisms
PFL_1504	PFL_1504	conserved hypothetical protein	0.234813	0.446438	E	Amino acid transport and metabolism
PFL_1505	PFL_1505	conserved hypothetical protein	0.140458	0.805475	N/A
PFL_1506	PFL_1506	cyclic nucleotide-binding domain protein	0.0963432	0.766495	T	Signal transduction mechanisms
PFL_1507	ptrB	protease 2	0.00863967	0.972622	E	Amino acid transport and metabolism
PFL_1508	PFL_1508	conserved hypothetical protein	-0.292714	0.340439	N/A
PFL_1509	PFL_1509	glutamine amidotransferase, class II	-0.08207	0.77869	S	Function unknown
PFL_1510	PFL_1510	conserved hypothetical protein	-0.133846	0.693221	S	Function unknown
PFL_1511	PFL_1511	transcriptional regulator, LysR family	0.308457	0.245277	K	Transcription
PFL_1512	PFL_1512	transporter, major facilitator family	0.206855	0.284158	G	Carbohydrate transport and metabolism
PFL_1513	PFL_1513	LamB/YcsF family protein	0.325775	0.0333124	S	Function unknown
PFL_1514	PFL_1514	allophanate hydrolase subunit 1	0.39775	0.119582	E	Amino acid transport and metabolism
PFL_1515	PFL_1515	allophanate hydrolase subunit 2	0.657749	1.22516e-05	E	Amino acid transport and metabolism
PFL_1516	PFL_1516	conserved hypothetical protein	-0.288167	0.092252	S	Function unknown
PFL_1517	PFL_1517	ATPase, AAA family	-0.0930522	0.739886	S	Function unknown
PFL_1518	PFL_1518	conserved hypothetical protein	0.0834149	0.703396	S	Function unknown
PFL_1519	cysK	cysteine synthase A	0.299816	0.0807053	E	Amino acid transport and metabolism
PFL_1520	PFL_1520	beta-hydroxylase, aspartyl/asparaginyl family	0.0887874	0.633206	O	Posttranslational modification, protein turnover, chaperones
PFL_1521	PFL_1521	putative membrane protein	0.460886	0.00389714	S	Function unknown
PFL_1522	PFL_1522	transcriptional regulator, LysR family	0.118522	0.530582	K	Transcription
PFL_1523	PFL_1523	integral membrane protein	-0.380215	0.0994815	S	Function unknown
PFL_1524	PFL_1524	conserved hypothetical protein	0.0830817	0.859088	N/A
PFL_1525	PFL_1525	transporter, major facilitator family	-0.0759562	0.822452	G	Carbohydrate transport and metabolism
PFL_1526	PFL_1526	mandelate racemase/muconate lactonizing enzyme family protein	0.0476616	0.877773	M	Cell wall/membrane/envelope biogenesis
PFL_1527	PFL_1527	conserved hypothetical protein	-0.131623	0.568486	S	Function unknown
PFL_1528	aldH_2	NADP-dependent fatty aldehyde dehydrogenase	-0.215136	0.139046	C	Energy production and conversion
PFL_1529	PFL_1529	integral membrane protein, DUF6 family	0.0110244	0.980424	S	Function unknown
PFL_1530	aceK	[isocitrate dehydrogenase (NADP(+))] kinase	-0.102855	0.581099	T	Signal transduction mechanisms
PFL_1531	hrpA	ATP-dependent helicase HrpA	0.4269	0.000112571	L	Replication, recombination and repair
PFL_1532	fabH_1	putative 3-oxoacyl-[acyl-carrier-protein] synthase 3	-0.388691	0.0464706	I	Lipid transport and metabolism
PFL_1533	PFL_1533	RNA polymerase sigma factor, sigma-70 family	-0.223974	0.343436	K	Transcription
PFL_1534	PFL_1534	conserved hypothetical protein	0.335865	0.368645	No COG code
PFL_1535	oprO	outer membrane porin OprO	0.0400061	0.875667	P	Inorganic ion transport and metabolism
PFL_1536	PFL_1536	conserved hypothetical protein	-0.217124	0.606606	No COG code
PFL_1537	PFL_1537	transporter, major facilitator family	-0.193439	0.349449	G	Carbohydrate transport and metabolism
PFL_1538	PFL_1538	transcriptional regulator, LysR family	-0.0258262	0.945184	K	Transcription
PFL_1539	PFL_1539	conserved hypothetical protein	0.184943	0.342563	S	Function unknown
PFL_1540	aqpZ	aquaporin Z	0.177559	0.619461	M	Cell wall/membrane/envelope biogenesis
PFL_1541	PFL_1541	ABC transporter, ATP-binding protein	-0.188916	0.282719	V	Defense mechanisms
PFL_1542	ppiA	peptidyl-prolyl cis-trans isomerase A	0.404926	0.17217	O	Posttranslational modification, protein turnover, chaperones
PFL_1543	PFL_1543	alpha/beta hydrolase family protein	0.186848	0.465474	S	Function unknown
PFL_1544	PFL_1544	transcriptional regulator, LysR family	0.22616	0.196544	K	Transcription
PFL_1545	PFL_1545	conserved hypothetical protein	-0.17874	0.685943	N/A
PFL_1546	azoR	FMN-dependent NADH-azoreductase	-0.134151	0.723734	I	Lipid transport and metabolism
PFL_1547	PFL_1547	transporter, 10 TMS drug/metabolite exporter (DME) family	0.0456794	0.845502	E, G	Amino acid transport and metabolism; Carbohydrate transport and metabolism
PFL_1548	PFL_1548	transporter, MscS family	-0.0585987	0.813745	M	Cell wall/membrane/envelope biogenesis
PFL_1549	PFL_1549	DEAD/DEAH box helicase domain protein	3.176	6.34499e-18	L	Replication, recombination and repair
PFL_1550	PFL_1550	conserved hypothetical protein	0.155553	0.728904	N/A
PFL_1551	PFL_1551	hemolysin secretion/activation protein, ShlB family	0.271562	0.0312611	U	Intracellular trafficking, secretion, and vesicular transport
PFL_1552	PFL_1552	filamentous hemagglutinin family protein, intein-containing	0.0487179	0.738308	U	Intracellular trafficking, secretion, and vesicular transport
PFL_1553	PFL_1553	pseudogene	-0.129146	0.622649	No COG code
PFL_1554	PFL_1554	conserved hypothetical protein	-1.17433	4.82345e-05	N/A
PFL_1555	PFL_1555	conserved hypothetical protein	-0.56686	0.0622217	N/A
PFL_1556	PFL_1556	filamentous hemagglutinin family protein	-0.128463	0.407193	No COG code
PFL_1557	PFL_1557	conserved hypothetical protein	-0.376453	0.00954928	N/A
PFL_1558	PFL_1558	transcriptional regulator, AraC family	-0.04886	0.867458	K	Transcription
PFL_1559	PFL_1559	conserved hypothetical protein	-0.00947759	0.987118	S	Function unknown
PFL_1560	PFL_1560	conserved hypothetical protein	0.015805	0.975248	N/A
PFL_1561	PFL_1561	putative lipoprotein	-0.0855115	0.710956	S	Function unknown
PFL_1562	PFL_1562	putative lipoprotein	0.660767	0.00125082	S	Function unknown
PFL_1563	PFL_1563	conserved hypothetical protein	-1.14524	0.0126486	N/A
PFL_1564	PFL_1564	conserved hypothetical protein	0.0967913	0.632982	S	Function unknown
PFL_1565	PFL_1565	conserved hypothetical protein	0.200699	0.461998	S	Function unknown
PFL_1566	PFL_1566	integral membrane protein, DUF6 family	-0.0578823	0.791332	E, G	Amino acid transport and metabolism; Carbohydrate transport and metabolism
PFL_1567	PFL_1567	transporter, major facilitator family	0.266903	0.0606915	G	Carbohydrate transport and metabolism
PFL_1568	PFL_1568	transcriptional regulator, LysR family	-0.078928	0.709819	K	Transcription
PFL_1570	PFL_1570	conserved hypothetical protein	NA	NA	N/A
PFL_1571	PFL_1571	conserved hypothetical protein	0.318628	0.303848	N/A
PFL_1572	PFL_1572	conserved hypothetical protein	-0.125765	0.756762	N/A
PFL_1573	PFL_1573	transporter, SSS family	0.179787	0.303614	E	Amino acid transport and metabolism
PFL_1574	speB	agmatinase	-0.125859	0.508197	E	Amino acid transport and metabolism
PFL_1575	PFL_1575	transcriptional regulator, LysR family	0.0976253	0.659365	K	Transcription
PFL_1576	PFL_1576	DTW domain protein	-0.0951426	0.756931	S	Function unknown
PFL_1577	PFL_1577	conserved hypothetical protein	-0.413439	0.0885104	S	Function unknown
PFL_1578	PFL_1578	YecA family protein	1.73887	5.81078e-11	S	Function unknown
PFL_1579	recQ	ATP-dependent DNA helicase RecQ	-0.572549	1.64107e-05	L	Replication, recombination and repair
PFL_1580	PFL_1580	transcriptional regulator, MarR family	-0.155619	0.637343	K	Transcription
PFL_1581	PFL_1581	phospholipase, patatin family	-0.376994	0.00170724	M	Cell wall/membrane/envelope biogenesis
PFL_1582	PFL_1582	selT/selW/selH selenoprotein domain protein	-0.214048	0.627999	O	Posttranslational modification, protein turnover, chaperones
PFL_1583	PFL_1583	transporter, drug/metabolite exporter family	0.00552166	1	E, G	Amino acid transport and metabolism; Carbohydrate transport and metabolism
PFL_1584	PFL_1584	transcriptional regulator, AraC family	-0.106134	0.711838	K	Transcription
PFL_1585	PFL_1585	Ser/Thr protein phosphatase family protein	-0.306536	0.096708	S	Function unknown
PFL_1586	PFL_1586	conserved hypothetical protein	-0.722566	0.00395505	S	Function unknown
PFL_1587	PFL_1587	conserved hypothetical protein	-0.687638	0.0866431	S	Function unknown
PFL_1588	PFL_1588	transcriptional regulator, AraC family	0.516085	0.00493308	K	Transcription
PFL_1589	trkH	Trk system potassium uptake protein TrkH	-0.348891	0.17533	P	Inorganic ion transport and metabolism
PFL_1590	PFL_1590	nitroreductase family protein	-0.516469	0.0556292	C	Energy production and conversion
PFL_1591	PFL_1591	sensor histidine kinase	-0.03128	0.901918	T	Signal transduction mechanisms
PFL_1592	PFL_1592	LTXXQ domain protein	-0.0695041	0.889705	N, P, T, U	Cell motility; Inorganic ion transport and metabolism; Signal transduction mechanisms; Intracellular trafficking, secretion, and vesicular transport
PFL_1593	PFL_1593	DNA-binding response regulator	0.523127	0.000918314	T	Signal transduction mechanisms
PFL_1594	PFL_1594	pseudogene	0.31726	0.275233	No COG code
PFL_1595	PFL_1595	YciI family protein	-0.327473	0.287787	S	Function unknown
PFL_1596	ispZ	intracellular septation protein A	NA	NA	D	Cell cycle control, cell division, chromosome partitioning
PFL_1597	PFL_1597	PHP domain protein	-0.523146	0.00560428	S	Function unknown
PFL_1598	PFL_1598	Sua5/YciO/YrdC/YwlC family protein	-1.49087	2.06763e-07	J	Translation, ribosomal structure and biogenesis
PFL_1599	scpA	segregation and condensation protein A	-2.10046	2.16868e-16	S	Function unknown
PFL_1600	scpB	segregation and condensation protein B	-1.44491	2.4584e-13	K	Transcription
PFL_1601	PFL_1601	conserved hypothetical protein	-0.942745	0.0105576	N/A
PFL_1602	rluB	pseudouridine synthase B, ribosomal large subunit	0.245114	0.539663	J	Translation, ribosomal structure and biogenesis
PFL_1603	PFL_1603	conserved hypothetical protein	-0.136291	0.414226	No COG code
PFL_1604	PFL_1604	conserved hypothetical protein	1.07552	0.13182	N/A
PFL_1605	aroP_1	aromatic amino acid transport protein AroP	0.0434475	0.817362	E	Amino acid transport and metabolism
PFL_1606	PFL_1606	peptidyl-tRNA hydrolase domain protein	-0.0899201	0.833937	J	Translation, ribosomal structure and biogenesis
PFL_1607	PFL_1607	transporter, major facilitator family	0.197427	0.154215	G	Carbohydrate transport and metabolism
PFL_1608	PFL_1608	conserved hypothetical protein	0.16789	0.789493	N/A
PFL_1609	PFL_1609	aminotransferase family protein	-0.106019	0.515597	E	Amino acid transport and metabolism
PFL_1610	phhB	4a-hydroxytetrahydrobiopterin dehydratase	NA	NA	H	Coenzyme transport and metabolism
PFL_1611	phhA	phenylalanine-4-hydroxylase	0.217484	0.198796	E	Amino acid transport and metabolism
PFL_1612	phhR	sigma-54 dependent transcriptional regulator PhhR	0.272624	0.0279827	K	Transcription
PFL_1613	flgF	flagellar basal-body rod protein FlgF	-10.5663	3.69842e-58	N	Cell motility
PFL_1614	flgG	flagellar basal-body rod protein FlgG	-10.9233	2.74763e-65	N	Cell motility
PFL_1615	flgH	flagellar L-ring protein FlgH	-9.64557	1.24644e-36	N	Cell motility
PFL_1616	flgI	flagellar P-ring protein FlgI	-10.5774	6.08064e-64	N	Cell motility
PFL_1617	flgJ	flagellar rod assembly protein/muramidase FlgJ	-6.0196	1.34249e-39	N	Cell motility
PFL_1618	flgK	flagellar hook-associated protein FlgK	-11.3479	2.42462e-105	N	Cell motility
PFL_1619	flgL	flagellar hook-associated protein 3	-10.8807	6.78404e-76	N	Cell motility
PFL_1620	PFL_1620	glycosyltransferase, group 2 family	0.623164	9.02145e-11	M	Cell wall/membrane/envelope biogenesis
PFL_1621	PFL_1621	glycosyltransferase, group 2 family	-0.00601774	0.993073	M	Cell wall/membrane/envelope biogenesis
PFL_1622	pseC	UDP-4-keto-6-deoxy-N-acetylglucosamine 4-aminotransferase	-0.303325	0.143529	E	Amino acid transport and metabolism
PFL_1623	pseF	pseudaminic acid CMP-transferase	-0.814492	0.000137354	M	Cell wall/membrane/envelope biogenesis
PFL_1624	pseG	pseudaminic acid biosynthesis-associated protein PseG	-0.191603	0.237333	M	Cell wall/membrane/envelope biogenesis
PFL_1625	pseI	pseudaminic acid synthase	0.05307	0.808577	M	Cell wall/membrane/envelope biogenesis
PFL_1626	fabH_2	putative 3-oxoacyl-[acyl-carrier-protein] synthase 3	-2.4338	5.15566e-27	I	Lipid transport and metabolism
PFL_1627	maf2	putative motility accesory factor Maf-2	0.162543	0.32018	S	Function unknown
PFL_1628	PFL_1628	conserved hypothetical protein	1.45109	8.75529e-11	N/A
PFL_1629	fliC	flagellin FliC	-10.1871	6.53512e-48	N	Cell motility
PFL_1630	flaG	flagellar protein FlaG	1.76728	4.14007e-15	N	Cell motility
PFL_1631	fliD	flagellar hook-associated protein 2	-7.35373	5.10632e-64	N	Cell motility
PFL_1632	fliS	flagellar protein FliS	-2.48043	6.34311e-10	N	Cell motility
PFL_1633	PFL_1633	flagellar protein, FliT	0.768532	0.0964104	S	Function unknown
PFL_1634	fleQ	sigma 54 dependent transcriptional regulator FleQ	-5.48196	6.5694e-184	K	Transcription
PFL_1635	fleS	sensory box histidine kinase FleS	-4.90033	9.37471e-122	T	Signal transduction mechanisms
PFL_1636	fleR	sigma-54 dependent DNA-binding response regulator FleR	-8.74004	3.20849e-102	T	Signal transduction mechanisms
PFL_1637	fliE	flagellar hook-basal body complex protein FliE	-9.01618	3.37212e-25	N	Cell motility
PFL_1638	fliF	flagellar M-ring protein FliF	-11.1691	2.75674e-93	N	Cell motility
PFL_1639	fliG	flagellar motor switch protein FliG	-9.96536	2.33113e-43	N	Cell motility
PFL_1640	fliH	flagellar assembly protein FliH	-7.03823	1.23529e-55	N	Cell motility
PFL_1641	fliI	flagellum-specific ATP synthase FliI	-11.1282	2.38854e-91	N, U	Cell motility; Intracellular trafficking, secretion, and vesicular transport
PFL_1642	fliJ	flagellar export protein FliJ	-4.32537	1.2433e-21	N	Cell motility
PFL_1643	PFL_1643	putative anti-anti-sigma factor	-1.21481	3.204e-05	T	Signal transduction mechanisms
PFL_1644	PFL_1644	response regulator	0.66548	1.45844e-10	T	Signal transduction mechanisms
PFL_1645	PFL_1645	HPt domain protein	-0.709536	0.0549635	T	Signal transduction mechanisms
PFL_1646	fliK	flagellar hook-length control protein FliK	-8.99782	8.24432e-122	N	Cell motility
PFL_1647	fliL	flagellar basal body-associated protein FliL	-1.17977	7.54716e-05	N	Cell motility
PFL_1648	fliM	flagellar motor switch protein FliM	-7.87141	2.96794e-55	N	Cell motility
PFL_1649	fliN	flagellar motor switch protein FliN	-8.94244	1.73658e-23	N	Cell motility
PFL_1650	fliO	flagellar protein FliO	-4.39763	2.3137e-15	N	Cell motility
PFL_1651	fliP	flagellar biosynthetic protein FliP	-10.3104	9.80281e-51	N	Cell motility
PFL_1652	fliQ	flagellar biosynthetic protein FliQ	-9.08538	1.08118e-26	N	Cell motility
PFL_1653	fliR	flagellar biosynthetic protein FliR	-6.04839	1.29369e-50	N	Cell motility
PFL_1654	flhB	flagellar biosynthetic protein FlhB	-8.7504	1.02561e-92	N	Cell motility
PFL_1655	PFL_1655	aminotransferase, DegT/DnrJ/EryC1/StrS family	0.471419	0.000106458	E	Amino acid transport and metabolism
PFL_1656	PFL_1656	conserved hypothetical protein	NA	NA	S	Function unknown
PFL_1657	PFL_1657	putative 3-oxoacyl-[acyl-carrier-protein] synthase 3	0.552365	6.82269e-06	I	Lipid transport and metabolism
PFL_1658	PFL_1658	oxidoreductase, short chain dehydrogenase/reductase family	0.414332	0.0113718	I, Q	Lipid transport and metabolism; Secondary metabolites biosynthesis, transport and catabolism
PFL_1659	PFL_1659	bacterial transferase	0.613798	0.000345443	S	Function unknown
PFL_1660	PFL_1660	Rieske 2Fe-2S domain protein	0.104542	0.532574	P	Inorganic ion transport and metabolism
PFL_1661	PFL_1661	conserved hypothetical protein	0.53305	0.00425121	No COG code
PFL_1662	PFL_1662	methyltransferase, FkbM family	-0.808612	3.38711e-09	S	Function unknown
PFL_1663	PFL_1663	glycosyltransferase, group 2 family	0.575313	1.32361e-08	M	Cell wall/membrane/envelope biogenesis
PFL_1664	flhA	flagellar biosynthesis protein FlhA	-11.6928	4.54879e-130	N	Cell motility
PFL_1665	flhF	flagellar biosynthesis protein FlhF	-10.7155	8.02221e-68	N	Cell motility
PFL_1666	fleN	flagellar synthesis regulator FleN	-9.36401	1.79894e-29	D	Cell cycle control, cell division, chromosome partitioning
PFL_1667	fliA	motility sigma factor FliA	-9.55033	1.54975e-19	K	Transcription
PFL_1668	cheY	chemotaxis protein CheY	-9.14718	6.60801e-28	T	Signal transduction mechanisms
PFL_1669	cheZ	chemotaxis phosphatase CheZ	3.96848	3.90087e-121	T	Signal transduction mechanisms
PFL_1670	cheA	chemotaxis sensor histidine kinase CheA	-11.7978	4.27533e-143	T	Signal transduction mechanisms
PFL_1671	cheB	chemotaxis response regulator/protein-glutamate methylesterase CheB	-5.73951	9.61486e-49	T	Signal transduction mechanisms
PFL_1672	PFL_1672	transporter, MotA/TolQ/ExbB proton channel family	-8.75508	5.82701e-21	N	Cell motility
PFL_1673	PFL_1673	OmpA/MotB domain protein	-4.43106	3.06535e-41	N	Cell motility
PFL_1674	PFL_1674	CobQ/CobB/MinD/ParA nucleotide binding domain protein	-6.53791	7.9707e-56	D	Cell cycle control, cell division, chromosome partitioning
PFL_1675	PFL_1675	CheW-like protein	-3.44301	4.06104e-18	S	Function unknown
PFL_1676	PFL_1676	CheW-like protein	-9.32135	1.68794e-29	N, T	Cell motility; Signal transduction mechanisms
PFL_1677	PFL_1677	conserved hypothetical protein	-3.69934	2.63893e-18	S	Function unknown
PFL_1678	PFL_1678	conserved hypothetical protein	0.878717	0.00196935	S	Function unknown
PFL_1679	PFL_1679	conserved hypothetical protein	0.192754	0.189518	S	Function unknown
PFL_1680	ccmA	heme ABC exporter, ATP-binding protein CcmA	NA	NA	O	Posttranslational modification, protein turnover, chaperones
PFL_1681	ccmB	heme exporter protein CcmB	NA	NA	O	Posttranslational modification, protein turnover, chaperones
PFL_1682	ccmC	heme exporter protein CcmC	NA	NA	O	Posttranslational modification, protein turnover, chaperones
PFL_1683	ccmD	heme exporter protein CcmD	-4.34816	7.16021e-06	U	Intracellular trafficking, secretion, and vesicular transport
PFL_1684	ccmE	cytochrome c-type biogenesis protein CcmE	NA	NA	O	Posttranslational modification, protein turnover, chaperones
PFL_1685	ccmF	cytochrome c-type biogenesis protein CcmF	-6.84614	3.10872e-06	O	Posttranslational modification, protein turnover, chaperones
PFL_1686	dsbE	thiol:disulfide interchange protein DsbE	NA	NA	O	Posttranslational modification, protein turnover, chaperones
PFL_1687	cycL	cytochrome c-type biogenesis protein CycL	-4.58165	2.74645e-11	O	Posttranslational modification, protein turnover, chaperones
PFL_1688	cycH	pseudogene	-2.42398	2.91941e-43	No COG code
PFL_1689	PFL_1689	putative lipoprotein	-0.325656	0.392454	N/A
PFL_1690	PFL_1690	conserved hypothetical protein	-0.400894	0.0370079	N/A
PFL_1691	PFL_1691	transporter, major facilitator family	-0.267808	0.132109	G	Carbohydrate transport and metabolism
PFL_1692	PFL_1692	conserved hypothetical protein	-0.402453	0.113725	No COG code
PFL_1693	PFL_1693	endoribonuclease L-PSP family protein	-0.0759471	0.853061	J	Translation, ribosomal structure and biogenesis
PFL_1694	sbp2	periplasmic sulfate-binding protein	-0.11877	0.59614	P	Inorganic ion transport and metabolism
PFL_1695	PFL_1695	transporter, cation channel family	-0.437984	0.00135637	P	Inorganic ion transport and metabolism
PFL_1696	PFL_1696	putative urea transporter	0.235015	0.129907	E	Amino acid transport and metabolism
PFL_1697	pyk_1	pyruvate kinase	0.0356833	0.900681	G	Carbohydrate transport and metabolism
PFL_1698	ttuD	putative glycerate dehydrogenase	-0.0281811	0.931874	G	Carbohydrate transport and metabolism
PFL_1699	glxR	2-hydroxy-3-oxopropionate reductase	0.0439003	0.915983	I	Lipid transport and metabolism
PFL_1700	hyi_1	hydroxypyruvate isomerase	0.120031	0.584603	G	Carbohydrate transport and metabolism
PFL_1701	gcl	glyoxylate carboligase	0.115904	0.449875	S	Function unknown
PFL_1702	PFL_1702	conserved hypothetical protein	-0.110034	0.703614	S	Function unknown
PFL_1703	PFL_1703	transcriptional regulator, TetR family	0.0358359	0.912685	K	Transcription
PFL_1704	PFL_1704	membrane protein, DUF808 family	-0.0313881	0.91282	S	Function unknown
PFL_1705	PFL_1705	fusaric acid resistance domain protein	-0.207268	0.0875459	S	Function unknown
PFL_1706	PFL_1706	VacJ family lipoprotein	-0.368274	0.153731	M	Cell wall/membrane/envelope biogenesis
PFL_1707	PFL_1707	conserved hypothetical protein	-0.146429	0.405255	No COG code
PFL_1708	PFL_1708	conserved hypothetical protein	0.214755	0.663558	N/A
PFL_1709	PFL_1709	putative glycosyl hydrolase	-0.205044	0.21286	G	Carbohydrate transport and metabolism
PFL_1710	PFL_1710	ABC transporter, substrate-binding protein, QAT family	-0.170203	0.411882	E	Amino acid transport and metabolism
PFL_1711	PFL_1711	conserved hypothetical protein	-0.553112	0.0413983	S	Function unknown
PFL_1712	actP	cation/acetate symporter ActP	0.00751631	0.99539	S	Function unknown
PFL_1713	gltA	citrate synthase I	NA	NA	C	Energy production and conversion
PFL_1714	sdhC	succinate dehydrogenase, cytochrome b556 subunit	NA	NA	C	Energy production and conversion
PFL_1715	sdhD	succinate dehydrogenase, hydrophobic membrane anchor protein	NA	NA	C	Energy production and conversion
PFL_1716	sdhA	succinate dehydrogenase, flavoprotein subunit	NA	NA	C	Energy production and conversion
PFL_1717	sdhB	succinate dehydrogenase, iron-sulfur protein	NA	NA	C	Energy production and conversion
PFL_1718	sucA	2-oxoglutarate dehydrogenase, E1 component	NA	NA	C	Energy production and conversion
PFL_1719	sucB	dihydrolipoyllysine-residue succinyltransferase, E2 component of oxoglutarate dehydrogenase (succinyl-transferring) complex	NA	NA	C	Energy production and conversion
PFL_1720	lpdA_1	dihydrolipoyl dehydrogenase	NA	NA	C	Energy production and conversion
PFL_1721	sucC	succinate-CoA ligase, beta subunit	-2.89047	0.000755109	C	Energy production and conversion
PFL_1722	sucD	succinate-CoA ligase, alpha subunit	NA	NA	C	Energy production and conversion
PFL_1723	brnQ	branched-chain amino acid transport system II carrier protein	0.879748	5.03194e-12	E	Amino acid transport and metabolism
PFL_1724	PFL_1724	conserved hypothetical protein	-0.322183	0.203963	S	Function unknown
PFL_1725	PFL_1725	putative lipoprotein	0.0108744	0.998288	N/A
PFL_1726	PFL_1726	putative lipoprotein	-0.555429	0.267125	N/A
PFL_1727	PFL_1727	pseudogene	-0.487956	0.00232895	No COG code
PFL_1728	PFL_1728	pseudogene	0.361121	0.322741	No COG code
PFL_1729	htpG	chaperone protein HtpG	-1.39829	7.03719e-15	O	Posttranslational modification, protein turnover, chaperones
PFL_1730	PFL_1730	dienelactone hydrolase family protein	0.179031	0.452692	Q	Secondary metabolites biosynthesis, transport and catabolism
PFL_1731	PFL_1731	pirin family protein	0.0406428	0.915208	O	Posttranslational modification, protein turnover, chaperones
PFL_1732	PFL_1732	OsmC family protein	-0.333548	0.349787	O	Posttranslational modification, protein turnover, chaperones
PFL_1733	PFL_1733	amidohydrolase family protein	0.0353911	0.883096	S	Function unknown
PFL_1734	PFL_1734	conserved hypothetical protein	0.0880305	0.787293	N/A
PFL_1735	PFL_1735	methyl-accepting chemotaxis protein	-0.00297695	1	N, T	Cell motility; Signal transduction mechanisms
PFL_1736	fabB	beta-ketoacyl-acyl-carrier-protein synthase I	NA	NA	I	Lipid transport and metabolism
PFL_1737	fabA	3-hydroxydecanoyl-[acyl-carrier-protein] dehydratase	NA	NA	I	Lipid transport and metabolism
PFL_1738	PFL_1738	sensor histidine kinase/response regulator	-0.0195088	0.917453	T	Signal transduction mechanisms
PFL_1739	PFL_1739	conserved hypothetical protein	-0.332626	0.0596	S	Function unknown
PFL_1740	PFL_1740	TonB-dependent outermembrane receptor	0.269154	0.0312105	P	Inorganic ion transport and metabolism
PFL_1741	gpsA	glycerol-3-phosphate dehydrogenase	0.170127	0.518452	C	Energy production and conversion
PFL_1742	PFL_1742	conserved hypothetical protein	-0.783679	0.0221492	No COG code
PFL_1743	sixA	phosphohistidine phosphatase SixA	0.207846	0.278176	T	Signal transduction mechanisms
PFL_1744	PFL_1744	AMP-binding domain protein	0.201668	0.267675	I	Lipid transport and metabolism
PFL_1745	ydiI	esterase YdiI	-0.140093	0.627634	Q	Secondary metabolites biosynthesis, transport and catabolism
PFL_1746	PFL_1746	alpha/beta hydrolase family protein	-0.162492	0.553603	S	Function unknown
PFL_1747	PFL_1747	alpha/beta hydrolase family protein	-0.0448339	0.885004	S	Function unknown
PFL_1748	PFL_1748	glutathione S-transferase	-0.265298	0.235804	O	Posttranslational modification, protein turnover, chaperones
PFL_1749	PFL_1749	conserved hypothetical protein	0.278705	0.104092	No COG code
PFL_1750	PFL_1750	putative membrane protein	0.0166958	0.991001	S	Function unknown
PFL_1751	PFL_1751	calcium-binding protein	-0.200058	0.322162	S	Function unknown
PFL_1752	PFL_1752	sensor histidine kinase	-0.780417	0.000511851	T	Signal transduction mechanisms
PFL_1753	PFL_1753	DNA-binding response regulator, OmpR family	-0.0546392	0.886497	T	Signal transduction mechanisms
PFL_1754	pyrF	orotidine 5'-phosphate decarboxylase	NA	NA	F	Nucleotide transport and metabolism
PFL_1755	PFL_1755	oxidoreductase, zinc-binding dehydrogenase family protein	-0.39213	0.0290046	S	Function unknown
PFL_1756	PFL_1756	short chain dehydrogenase/reductase family protein	-0.224034	0.349926	S	Function unknown
PFL_1757	PFL_1757	methyl-accepting chemotaxis protein	-0.177853	0.194902	S	Function unknown
PFL_1758	PFL_1758	conserved hypothetical protein	-7.8318	6.161e-52	No COG code
PFL_1759	PFL_1759	NA	NA	NA	No COG code
PFL_1760	PFL_1760	NA	1.28753	0.00701953	No COG code
PFL_1761	PFL_1761	NA	0.735472	0.120593	No COG code
PFL_1762	PFL_1762	NA	NA	NA	No COG code
PFL_1763	PFL_1763	NA	0.315851	0.617387	No COG code
PFL_1764	PFL_1764	NA	NA	NA	No COG code
PFL_1765	PFL_1765	translocator protein, LysE family	0.183537	0.553526	E	Amino acid transport and metabolism
PFL_1766	PFL_1766	conserved hypothetical protein	-0.0604429	0.88036	S	Function unknown
PFL_1767	PFL_1767	transcriptional regulator, LysR family	0.0710668	0.788255	K	Transcription
PFL_1768	PFL_1768	conserved hypothetical protein	0.241581	0.485884	No COG code
PFL_1769	fadE	acyl-coenzyme A dehydrogenase	0.0781618	0.606088	I	Lipid transport and metabolism
PFL_1770	PFL_1770	conserved hypothetical protein	-0.440855	0.0396647	E	Amino acid transport and metabolism
PFL_1771	PFL_1771	glutathione S-transferase	-0.0789131	0.805475	O	Posttranslational modification, protein turnover, chaperones
PFL_1772	PFL_1772	ABC transporter, ATP-binding protein	0.13488	0.510635	V	Defense mechanisms
PFL_1773	PFL_1773	putative ABC-2 type transporter permease protein	0.0204747	0.960195	V	Defense mechanisms
PFL_1774	PFL_1774	conserved hypothetical protein	0.268532	0.348004	S	Function unknown
PFL_1775	PFL_1775	DNA internalization competence protein ComEC/Rec2-like protein	0.0239368	0.913294	S	Function unknown
PFL_1776	PFL_1776	transporter, MotA/TolQ/ExbB proton channel family	NA	NA	U	Intracellular trafficking, secretion, and vesicular transport
PFL_1777	PFL_1777	transport energizing protein, ExbD/TolR family	NA	NA	U	Intracellular trafficking, secretion, and vesicular transport
PFL_1778	lpxK	tetraacyldisaccharide 4'-kinase	NA	NA	M	Cell wall/membrane/envelope biogenesis
PFL_1779	PFL_1779	Trm112p-related protein	NA	NA	S	Function unknown
PFL_1780	kdsB	3-deoxy-D-manno-octulosonate cytidylyltransferase	NA	NA	M	Cell wall/membrane/envelope biogenesis
PFL_1781	PFL_1781	low molecular weight phosphotyrosine protein phosphatase	NA	NA	T	Signal transduction mechanisms
PFL_1782	murB	UDP-N-acetylmuramate dehydrogenase	NA	NA	M	Cell wall/membrane/envelope biogenesis
PFL_1783	iorA	isoquinoline 1-oxidoreductase, alpha subunit	0.0266971	0.98003	C	Energy production and conversion
PFL_1784	iorB	putative isoquinoline 1-oxidoreductase, beta subunit	-0.000542448	1	C	Energy production and conversion
PFL_1785	PFL_1785	XdhC/CoxI family protein	-0.317759	0.0859896	O	Posttranslational modification, protein turnover, chaperones
PFL_1786	PFL_1786	pseudogene	0.10325	0.730192	No COG code
PFL_1787	rne	ribonuclease E	-0.405243	0.0968097	J	Translation, ribosomal structure and biogenesis
PFL_1788	rluC	ribosomal large subunit pseudouridine synthase C	0.144416	0.570777	J	Translation, ribosomal structure and biogenesis
PFL_1789	PFL_1789	HAD hydrolase, family IA, variant 1	-0.363349	0.109656	S	Function unknown
PFL_1790	sppA	signal peptide peptidase SppA, 36K type	-0.0583087	0.788514	O, U	Posttranslational modification, protein turnover, chaperones; Intracellular trafficking, secretion, and vesicular transport
PFL_1791	maf_2	septum formation protein Maf	-0.067153	0.863097	D	Cell cycle control, cell division, chromosome partitioning
PFL_1792	PFL_1792	conserved hypothetical protein	NA	NA	S	Function unknown
PFL_1793	rpmF	ribosomal protein L32	NA	NA	J	Translation, ribosomal structure and biogenesis
PFL_1794	plsX	fatty acid/phospholipid synthesis protein PlsX	0.0445381	0.917778	I	Lipid transport and metabolism
PFL_1795	fabD	[acyl-carrier-protein] S-malonyltransferase	NA	NA	I	Lipid transport and metabolism
PFL_1796	fabG	3-oxoacyl-[acyl-carrier-protein] reductase	NA	NA	I	Lipid transport and metabolism
PFL_1797	acpP	acyl carrier protein	NA	NA	I	Lipid transport and metabolism
PFL_1798	fabF_1	beta-ketoacyl-acyl-carrier-protein synthase II	3.18681	2.44767e-34	I	Lipid transport and metabolism
PFL_1799	pabC	aminodeoxychorismate lyase	-0.52657	0.0666716	E, H	Amino acid transport and metabolism; Coenzyme transport and metabolism
PFL_1800	PFL_1800	YceG family protein	-1.83155	8.1041e-21	F	Nucleotide transport and metabolism
PFL_1801	tmk	dTMP kinase	NA	NA	F	Nucleotide transport and metabolism
PFL_1802	holB	DNA polymerase III, delta' subunit	NA	NA	L	Replication, recombination and repair
PFL_1803	PFL_1803	hydrolase, TatD family	0.120288	0.700335	L	Replication, recombination and repair
PFL_1804	PFL_1804	transcriptional regulator, TetR family	-0.37661	0.097165	K	Transcription
PFL_1805	moaA_1	molybdenum cofactor biosynthesis protein A	-0.253575	0.155599	H	Coenzyme transport and metabolism
PFL_1806	PFL_1806	putative lipoprotein	-1.20509	1.42065e-09	N/A
PFL_1807	PFL_1807	conserved hypothetical protein	-0.218337	0.52727	S	Function unknown
PFL_1808	PFL_1808	transcriptional regulator, GntR family/UbiC transcription regulator-associated domain protein	-0.516443	0.00407005	K	Transcription
PFL_1809	PFL_1809	ADP-ribosylglycohydrolase family protein	0.0966448	0.691207	O	Posttranslational modification, protein turnover, chaperones
PFL_1810	PFL_1810	permease, cytosine/purine, uracil, thiamine, allantoin family	0.109114	0.559498	F	Nucleotide transport and metabolism
PFL_1811	PFL_1811	carbohydrate kinase, PfkB family	-0.140245	0.584981	G	Carbohydrate transport and metabolism
PFL_1812	PFL_1812	conserved hypothetical protein	0.115384	0.828836	S	Function unknown
PFL_1813	PFL_1813	conserved hypothetical protein	1.28401	0.000137811	N/A
PFL_1814	PFL_1814	transporter, major facilitator family	0.378568	0.0156595	G	Carbohydrate transport and metabolism
PFL_1815	PFL_1815	acetyltransferase, GNAT family	-0.0926891	0.742891	K	Transcription
PFL_1816	PFL_1816	oxidoreductase, zinc-binding dehydrogenase family	-0.162138	0.425148	C	Energy production and conversion
PFL_1817	PFL_1817	transcriptional regulator, AraC family	-0.0228884	0.93698	K	Transcription
PFL_1818	PFL_1818	electron-transferring-flavoprotein dehydrogenase	NA	NA	C	Energy production and conversion
PFL_1819	etfB	electron transfer flavoprotein, beta subunit	NA	NA	C	Energy production and conversion
PFL_1820	etfA	electron transfer flavoprotein, alpha subunit	NA	NA	C	Energy production and conversion
PFL_1821	PFL_1821	conserved hypothetical protein	0.0660707	0.797835	E	Amino acid transport and metabolism
PFL_1822	PFL_1822	putative lipoprotein	0.000374631	1	No COG code
PFL_1823	PFL_1823	OmpA family protein	-0.355358	0.0321069	M	Cell wall/membrane/envelope biogenesis
PFL_1824	PFL_1824	transcriptional regulator, GntR family/aminotransferase, classes I and II	-0.189918	0.289091	K	Transcription
PFL_1825	PFL_1825	conserved hypothetical protein	0.0230948	0.976827	N/A
PFL_1826	PFL_1826	conserved hypothetical protein	-0.216675	0.48401	S	Function unknown
PFL_1827	PFL_1827	lipid-binding start domain protein	-0.02384	0.942103	S	Function unknown
PFL_1828	PFL_1828	conserved hypothetical protein	0.0477535	0.931317	N/A
PFL_1829	PFL_1829	conserved hypothetical protein	0.129057	0.75342	S	Function unknown
PFL_1830	PFL_1830	conserved hypothetical protein	0.60066	9.34987e-06	S	Function unknown
PFL_1831	PFL_1831	conserved hypothetical protein	0.103728	0.697404	S	Function unknown
PFL_1832	PFL_1832	transglutaminase-like protein	-0.0835974	0.709819	E	Amino acid transport and metabolism
PFL_1833	PFL_1833	conserved hypothetical protein	0.270561	0.219133	C	Energy production and conversion
PFL_1834	PFL_1834	conserved hypothetical protein	0.218592	0.522972	P	Inorganic ion transport and metabolism
PFL_1835	PFL_1835	acetyl-CoA C-acetyltransferase	0.114481	0.500074	I	Lipid transport and metabolism
PFL_1836	PFL_1836	putative 3-hydroxyacyl-CoA dehydrogenase	-0.119042	0.452088	I	Lipid transport and metabolism
PFL_1837	PFL_1837	glutamine amidotransferase, class I	-0.131697	0.773926	F	Nucleotide transport and metabolism
PFL_1838	corA	putative magnesium and cobalt transport protein CorA	-0.240417	0.217793	P	Inorganic ion transport and metabolism
PFL_1839	PFL_1839	1-acylglycerol-3-phosphate O-acyltransferase domain protein	0.178336	0.434418	I	Lipid transport and metabolism
PFL_1840	PFL_1840	enoyl-CoA hydratase/isomerase family protein	0.0505025	0.895558	I	Lipid transport and metabolism
PFL_1841	PFL_1841	NA	NA	NA	No COG code
PFL_1842	PFL_1842	conserved hypothetical protein	-1.20177	0.000110283	S	Function unknown
PFL_1843	PFL_1843	putative integrase	-0.235799	0.380973	S	Function unknown
PFL_1844	PFL_1844	conserved hypothetical protein	-0.682762	0.105585	N/A
PFL_1845	PFL_1845	conserved hypothetical protein	0.162682	0.372766	S	Function unknown
PFL_1846	PFL_1846	conserved hypothetical protein	-0.937465	0.0110674	S	Function unknown
PFL_1847	PFL_1847	putative lipoprotein	-0.4475	0.158993	No COG code
PFL_1848	PFL_1848	conserved hypothetical protein	0.990415	0.019012	N/A
PFL_1849	PFL_1849	HAD hydrolase, family IA, variant 3	-0.00762163	0.997421	S	Function unknown
PFL_1850	PFL_1850	oxidoreductase, short chain dehydrogenase/reductase family	-0.265638	0.338046	I, Q	Lipid transport and metabolism; Secondary metabolites biosynthesis, transport and catabolism
PFL_1851	PFL_1851	transcriptional regulator, LysR family	-0.31411	0.208273	K	Transcription
PFL_1852	PFL_1852	Asp/Glu/hydantoin racemase	-0.0569085	0.86791	E	Amino acid transport and metabolism
PFL_1853	PFL_1853	permease, cytosine/purine, uracil, thiamine, allantoin family	-0.212425	0.176052	F	Nucleotide transport and metabolism
PFL_1854	PFL_1854	adenylylsulfate reductase, thioredoxin dependent	-1.66358	0.000846993	P	Inorganic ion transport and metabolism
PFL_1855	thrH	phosphoserine phosphatase/homoserine phosphotransferase bifunctional protein	-0.405613	0.15929	E	Amino acid transport and metabolism
PFL_1856	pabB	aminodeoxychorismate synthase, component I	-0.555194	0.0312329	E, H	Amino acid transport and metabolism; Coenzyme transport and metabolism
PFL_1857	PFL_1857	alpha-L-glutamate ligase-related protein	-0.649661	0.00111141	S	Function unknown
PFL_1858	PFL_1858	putative membrane protein	-1.06619	1.48573e-11	S	Function unknown
PFL_1859	PFL_1859	conserved hypothetical protein	-0.607596	0.013118	O	Posttranslational modification, protein turnover, chaperones
PFL_1860	PFL_1860	transcriptional regulator, GntR family	-0.0166941	0.99534	K	Transcription
PFL_1861	prpB	methylisocitrate lyase	0.543558	0.0297261	G	Carbohydrate transport and metabolism
PFL_1862	prpC	2-methylcitrate synthase	0.135139	0.568485	C	Energy production and conversion
PFL_1863	acnD	2-methylisocitrate dehydratase, Fe/S-dependent	2.38056	3.37083e-96	C	Energy production and conversion
PFL_1864	prpF	putative AcnD-accessory protein PrpF	1.46522	4.42276e-30	S	Function unknown
PFL_1865	prpD	2-methylcitrate dehydratase	-0.154401	0.413178	S	Function unknown
PFL_1866	PFL_1866	integral membrane protein, DUF6 family	-0.435629	0.00210579	E, G	Amino acid transport and metabolism; Carbohydrate transport and metabolism
PFL_1867	PFL_1867	transcriptional regulator, GntR family/aminotransferase, classes I and II family protein	-0.19874	0.287097	K	Transcription
PFL_1868	PFL_1868	conserved hypothetical protein	-0.491707	0.0348837	S	Function unknown
PFL_1869	ppsA	pyruvate, water dikinase	0.526191	2.34509e-05	G	Carbohydrate transport and metabolism
PFL_1870	PFL_1870	conserved hypothetical protein	0.0552627	0.782422	S	Function unknown
PFL_1871	rraA	putative regulator of ribonuclease activity A	-0.353641	0.341424	H	Coenzyme transport and metabolism
PFL_1872	PFL_1872	Mg2+ transporter protein, CorA family	-0.0334633	0.936885	P	Inorganic ion transport and metabolism
PFL_1873	PFL_1873	conserved hypothetical protein	0.204562	0.812071	N/A
PFL_1874	PFL_1874	conserved TM helix-containing protein	0.0174869	0.981629	M	Cell wall/membrane/envelope biogenesis
PFL_1875	sigX	RNA polymerase sigma factor, ECF subfamily, SigX	NA	NA	K	Transcription
PFL_1876	oprF	outer membrane porin OprF	NA	NA	M	Cell wall/membrane/envelope biogenesis
PFL_1877	pyrD	dihydroorotate oxidase	NA	NA	F	Nucleotide transport and metabolism
PFL_1878	rlmL	ribosomal RNA large subunit methyltransferase L	0.569614	3.76253e-06	J	Translation, ribosomal structure and biogenesis
PFL_1879	PFL_1879	putative CHASE domain/sensory box-containing nucleotide cyclase	0.690099	3.6528e-10	T	Signal transduction mechanisms
PFL_1880	dacB	D-alanyl-D-alanine carboxypeptidase/D-alanyl-D-alanine-endopeptidase	-0.950674	2.95081e-09	M	Cell wall/membrane/envelope biogenesis
PFL_1881	PFL_1881	conserved hypothetical protein	-0.214497	0.539507	S	Function unknown
PFL_1882	PFL_1882	benzoate transporter family protein	-0.186958	0.232392	Q	Secondary metabolites biosynthesis, transport and catabolism
PFL_1883	PFL_1883	transcriptional regulator, GntR family	-0.880508	0.00269988	K	Transcription
PFL_1884	PFL_1884	transcriptional regulator, LysR family	-0.0754578	0.783438	K	Transcription
PFL_1885	PFL_1885	conserved hypothetical protein	0.394634	0.0599602	No COG code
PFL_1886	guaD	guanine deaminase	-0.283776	0.110895	F	Nucleotide transport and metabolism
PFL_1887	xdhC	xanthine dehydrogenase accessory protein XdhC	-0.0950564	0.72878	O	Posttranslational modification, protein turnover, chaperones
PFL_1888	xdhB	xanthine dehydrogenase, molybdopterin binding subunit	-0.198578	0.143853	F	Nucleotide transport and metabolism
PFL_1889	xdhA	xanthine dehydrogenase, small subunit	-0.347591	0.019446	F	Nucleotide transport and metabolism
PFL_1890	PFL_1890	transcriptional regulator, GntR family	-1.77186	1.44623e-17	K	Transcription
PFL_1891	smc	chromosome segregation protein SMC	-2.95282	1.49714e-106	D	Cell cycle control, cell division, chromosome partitioning
PFL_1892	zipA	cell division protein ZipA	NA	NA	D	Cell cycle control, cell division, chromosome partitioning
PFL_1893	ligA	DNA ligase (NAD+)	NA	NA	L	Replication, recombination and repair
PFL_1894	PFL_1894	conserved hypothetical protein	0.222235	0.230161	S	Function unknown
PFL_1895	PFL_1895	conserved hypothetical protein	-0.158333	0.591651	F	Nucleotide transport and metabolism
PFL_1896	PFL_1896	transcriptional regulator, LysR family	-0.047007	0.877781	K	Transcription
PFL_1897	PFL_1897	putative membrane protein	-0.0923619	0.605525	E, G	Amino acid transport and metabolism; Carbohydrate transport and metabolism
PFL_1898	PFL_1898	conserved hypothetical protein	0.258698	0.16387	S	Function unknown
PFL_1899	PFL_1899	glyoxalase family protein	0.00254768	1	E	Amino acid transport and metabolism
PFL_1900	PFL_1900	DNA-binding protein	0.239793	0.709819	K	Transcription
PFL_1901	aer_1	aerotaxis receptor Aer	-1.47325	4.33054e-21	S	Function unknown
PFL_1902	PFL_1902	diguanylate cyclase (GGDEF) domain protein	1.85762	5.46622e-74	T	Signal transduction mechanisms
PFL_1903	PFL_1903	conserved hypothetical protein	0.095306	0.700759	E	Amino acid transport and metabolism
PFL_1904	dnaX	DNA polymerase III, gamma and tau subunit	NA	NA	L	Replication, recombination and repair
PFL_1905	PFL_1905	TIGR00103 family protein	-1.23051	6.78165e-05	S	Function unknown
PFL_1906	PFL_1906	oxidoreductase, zinc-binding dehydrogenase family	-0.10848	0.53264	S	Function unknown
PFL_1907	recR	recombination protein RecR	-0.404278	0.269986	L	Replication, recombination and repair
PFL_1908	PFL_1908	acyl-CoA dehydrogenase	0.184047	0.31019	I	Lipid transport and metabolism
PFL_1909	apt	adenine phosphoribosyltransferase	0.1049	0.754246	F	Nucleotide transport and metabolism
PFL_1910	anr	transcriptional regulator Anr	-1.74285	1.37973e-08	K	Transcription
PFL_1911	PFL_1911	conserved hypothetical protein	0.225592	0.589758	No COG code
PFL_1912	hemN	coproporphyrinogen dehydrogenase	-3.17173	5.18529e-31	H	Coenzyme transport and metabolism
PFL_1913	PFL_1913	putative membrane protein	-5.01082	1.80808e-43	S	Function unknown
PFL_1914	ccoS	cytochrome oxidase maturation protein, cbb3-type	-3.36527	1.47996e-07	P	Inorganic ion transport and metabolism
PFL_1915	PFL_1915	copper-exporting ATPase	-7.44571	3.09813e-137	P	Inorganic ion transport and metabolism
PFL_1916	PFL_1916	conserved hypothetical protein	-4.10693	5.17772e-22	S	Function unknown
PFL_1917	ccoG_1	cytochrome c oxidase accessory protein CcoG	-1.77016	1.56226e-37	C	Energy production and conversion
PFL_1918	ccoP_1	cytochrome c oxidase, cbb3-type, subunit III	-0.946667	6.00138e-05	C	Energy production and conversion
PFL_1919	ccoQ_1	cytochrome c oxidase, cbb3-type, CcoQ subunit	-1.3835	0.00626163	C	Energy production and conversion
PFL_1920	ccoO_1	cytochrome c oxidase, cbb3-type, subunit II	-0.557924	0.0434699	C	Energy production and conversion
PFL_1921	ccoN_1	cytochrome c oxidase, cbb3-type, subunit I	-0.613284	0.000140132	C	Energy production and conversion
PFL_1922	ccoP_2	cytochrome c oxidase, cbb3-type, subunit III	-1.12416	1.64266e-07	C	Energy production and conversion
PFL_1923	ccoQ_2	cytochrome c oxidase, cbb3-type, CcoQ subunit	-1.07399	0.0436734	C	Energy production and conversion
PFL_1924	ccoO_2	cytochrome c oxidase, cbb3-type, subunit II	-1.33033	6.58901e-17	C	Energy production and conversion
PFL_1925	ccoN_2	cytochrome c oxidase, cbb3-type, subunit I	-0.556254	0.000168658	C	Energy production and conversion
PFL_1926	PFL_1926	conserved hypothetical protein	-0.424287	0.0276254	S	Function unknown
PFL_1927	aer_2	aerotaxis receptor Aer	-7.19073	3.75481e-90	T	Signal transduction mechanisms
PFL_1928	PFL_1928	CAAX amino terminal protease family protein	-0.84801	7.97212e-07	S	Function unknown
PFL_1929	acnA	aconitate hydratase 1	0.0409505	0.811847	C	Energy production and conversion
PFL_1930	PFL_1930	conserved hypothetical protein	0.309078	0.0492638	S	Function unknown
PFL_1931	tusA	sulfurtransferase TusA	NA	NA	P	Inorganic ion transport and metabolism
PFL_1932	pmpM	multidrug resistance protein PmpM	-0.0304175	0.878253	V	Defense mechanisms
PFL_1933	pdxB	4-phosphoerythronate dehydrogenase	NA	NA	H	Coenzyme transport and metabolism
PFL_1934	PFL_1934	conserved hypothetical protein	0.894217	0.0296035	N/A
PFL_1935	PFL_1935	ABC transporter, permease/ATP-binding protein	-0.297641	0.0332972	V	Defense mechanisms
PFL_1936	PFL_1936	putative soluble lytic transglycosylase	0.0426593	0.859242	M	Cell wall/membrane/envelope biogenesis
PFL_1937	uup	ATP-binding cassette ATPase, Uup	-0.132849	0.431129	S	Function unknown
PFL_1938	PFL_1938	universal stress protein family protein	-0.337348	0.286005	T	Signal transduction mechanisms
PFL_1939	PFL_1939	conserved hypothetical protein	-3.40984	0.000148882	No COG code
PFL_1940	fadB	fatty oxidation complex, alpha subunit	2.89664	6.06498e-135	I	Lipid transport and metabolism
PFL_1941	fadA	acetyl-CoA C-acyltransferase FadA	1.79025	1.43166e-49	I	Lipid transport and metabolism
PFL_1942	topA_1	DNA topoisomerase I	0.180029	0.896926	L	Replication, recombination and repair
PFL_1943	pasA	PasA protein	0.141509	0.687132	No COG code
PFL_1944	PFL_1944	conserved hypothetical protein	-0.0995185	0.63099	No COG code
PFL_1945	PFL_1945	conserved hypothetical protein	-0.090873	0.848491	No COG code
PFL_1946	PFL_1946	LemA family protein	0.0194587	0.98892	S	Function unknown
PFL_1947	PFL_1947	conserved hypothetical protein	0.0685201	0.973078	No COG code
PFL_1948	sulA	cell division inhibitor SulA	-0.210605	0.517323	D	Cell cycle control, cell division, chromosome partitioning
PFL_1949	lexA	LexA repressor	-2.68233	2.78772e-05	K	Transcription
PFL_1950	psrA	transcriptional regulator PsrA	-0.517847	0.153593	K	Transcription
PFL_1951	nagZ	beta-L-N-acetylhexosaminidase	-2.59846	8.9539e-11	G	Carbohydrate transport and metabolism
PFL_1952	PFL_1952	SNF2 family domain/helicase domain protein	-0.9145	7.42131e-15	L	Replication, recombination and repair
PFL_1953	PFL_1953	conserved hypothetical protein	-0.362206	0.19431	S	Function unknown
PFL_1954	mfd	transcription-repair coupling factor	-0.116137	0.389486	L	Replication, recombination and repair
PFL_1955	gap_1	glyceraldehyde-3-phosphate dehydrogenase, type I	NA	NA	G	Carbohydrate transport and metabolism
PFL_1956	citA	putative MFS transporter, citrate:H+ symporter CitA	-0.225275	0.197747	G	Carbohydrate transport and metabolism
PFL_1957	PFL_1957	ApbE family protein	-0.386278	0.0105337	H	Coenzyme transport and metabolism
PFL_1958	sthA	soluble pyridine nucleotide transhydrogenase	-0.575567	0.0703901	C	Energy production and conversion
PFL_1959	PFL_1959	glycerophosphodiester phosphodiesterase family protein	-0.324005	0.12314	C	Energy production and conversion
PFL_1960	PFL_1960	type IV pilus assembly protein, PilZ family	-1.28187	3.1021e-05	S	Function unknown
PFL_1961	lolC	lipoprotein-releasing system, transmembrane protein LolC	NA	NA	M	Cell wall/membrane/envelope biogenesis
PFL_1962	lolD	lipoprotein-releasing system, ATP-binding protein LolD	NA	NA	V	Defense mechanisms
PFL_1963	lolE	lipoprotein-releasing system, transmembrane protein LolE	NA	NA	M	Cell wall/membrane/envelope biogenesis
PFL_1964	copS	copper sensor histidine kinase	-0.0712542	0.705299	T	Signal transduction mechanisms
PFL_1965	copR	DNA-binding copper response regulator	-0.072515	0.913567	T	Signal transduction mechanisms
PFL_1966	PFL_1966	copper-binding protein, plastocyanin/azurin family	-0.213409	0.405255	P	Inorganic ion transport and metabolism
PFL_1967	queF	queuine synthase	0.377607	0.113569	K	Transcription
PFL_1968	PFL_1968	conserved hypothetical protein	0.0215982	1	No COG code
PFL_1969	PFL_1969	conserved hypothetical protein	0.148103	0.61821	S	Function unknown
PFL_1970	PFL_1970	VacJ family lipoprotein	-1.11561	0.000795554	M	Cell wall/membrane/envelope biogenesis
PFL_1971	PFL_1971	type IV pilus assembly protein, PilZ family	-0.0269066	0.957041	S	Function unknown
PFL_1972	PFL_1972	response regulator	1.27987	0.000207173	T	Signal transduction mechanisms
PFL_1973	PFL_1973	putative anti-anti-sigma factor	0.340205	0.577589	T	Signal transduction mechanisms
PFL_1974	tal	transaldolase	0.0153109	0.983988	G	Carbohydrate transport and metabolism
PFL_1975	dusA	tRNA dihydrouridine synthase A	-0.00949285	0.995203	J	Translation, ribosomal structure and biogenesis
PFL_1976	PFL_1976	site-specific recombinase, phage integrase family	-0.436269	0.00431447	L	Replication, recombination and repair
PFL_1977	PFL_1977	conserved hypothetical protein	0.122055	0.714697	N/A
PFL_1978	PFL_1978	C-5 cytosine-specific DNA methylase family protein	-0.417115	0.00641698	L	Replication, recombination and repair
PFL_1979	PFL_1979	conserved hypothetical protein	0.297895	0.697775	N/A
PFL_1980	PFL_1980	conserved hypothetical protein	-0.498704	0.455533	N/A
PFL_1981	PFL_1981	conserved hypothetical protein	-1.068	0.000139376	N/A
PFL_1982	prtN	transcriptional regulator prtN	0.0361528	0.987118	S	Function unknown
PFL_1983	PFL_1983	conserved hypothetical protein	0.543251	0.291173	N/A
PFL_1984	PFL_1984	conserved hypothetical protein	-0.0516952	0.91595	N/A
PFL_1985	PFL_1985	conserved hypothetical protein	0.126191	0.719806	N/A
PFL_1986	PFL_1986	peptidase S24-like protein	NA	NA	K	Transcription
PFL_1987	PFL_1987	conserved hypothetical protein	-0.45901	0.230161	N/A
PFL_1988	PFL_1988	conserved hypothetical protein	0.151296	0.913567	N/A
PFL_1989	PFL_1989	virulence-associated E family protein	0.00025984	1	S	Function unknown
PFL_1990	PFL_1990	conserved hypothetical protein	-1.12276	0.0640766	N/A
PFL_1991	PFL_1991	pyocin R2, holin family protein	-0.767786	0.096708	N/A
PFL_1992	PFL_1992	conserved hypothetical protein	-0.0389577	1	No COG code
PFL_1993	PFL_1993	phage terminase, large subunit, GpA family	0.241274	0.172435	L	Replication, recombination and repair
PFL_1994	PFL_1994	conserved hypothetical protein	NA	NA	No COG code
PFL_1995	PFL_1995	portal protein, lambda family	-0.0082581	0.998906	S	Function unknown
PFL_1996	PFL_1996	ATP-dependent Clp protease family protein	-0.436542	0.0301108	O	Posttranslational modification, protein turnover, chaperones
PFL_1997	PFL_1997	conserved hypothetical protein	-1.28672	0.00239458	No COG code
PFL_1998	PFL_1998	conserved hypothetical protein	-0.719763	0.00375438	S	Function unknown
PFL_1999	PFL_1999	conserved hypothetical protein	-0.771378	0.0391635	N/A
PFL_2000	PFL_2000	conserved hypothetical protein	-0.749756	0.0796334	No COG code
PFL_2001	PFL_2001	conserved hypothetical protein	-0.411561	0.155505	S	Function unknown
PFL_2002	PFL_2002	phage baseplate assembly V family protein	-0.101481	0.815475	S	Function unknown
PFL_2003	PFL_2003	conserved hypothetical protein	-0.150524	0.865697	N/A
PFL_2004	PFL_2004	hypothetical protein	-0.746638	0.121149	S	Function unknown
PFL_2005	PFL_2005	Baseplate J-like protein	0.161622	0.641282	S	Function unknown
PFL_2006	PFL_2006	phage tail protein I	-0.37459	0.173591	S	Function unknown
PFL_2007	PFL_2007	hypothetical protein	-0.13269	0.648618	S	Function unknown
[truncated: 4,275 more rows]

## Sheet: Dataset S1 metadata
column_name	notes
locus_tag	gene locus tag
gene_name	gene name; locus tag repeated if gene not named
product	protein product for gene
logFC	Log2 fold change in the number of reads identified by TraDIS sequencing and the BioTradis pipeline; NA = genes excluded from the analysis as they had less than ten reads in at least one replicate of the control or swimming assays.
q.value	Adjusted q-value determined by the BioTradis pipeline; q < 0.01 is significant; NA = genes excluded from the analysis as they had less than ten reads in at least one replicate of the control or swimming assays.
COG_code	COG code determined by eggNOG mapper; 'No COG code' = no COG code returned by eggNOG mapper; 'N/A' = no gene orthologs found by eggNOG mapper
COG_category	full name of COG category
